# Supplementary material for: Proteomic analysis of exosome-like vesicles from Fasciola gigantica adult worm provides support for new vaccine targets against fascioliasis
Source: Parasit Vectors. 2023 Feb 10;16:62. doi: 10.1186/s13071-023-05659-7 (PMC9921414; doi:10.1186/s13071-023-05659-7)
Supplement: Supplementary file 1 — Additional file 1: Table S1. List of proteins identified by MS from EVs isolated from adult F. gigantica culture supernatants. [file 13071_2023_5659_MOESM1_ESM.xls]

## Sheet: Sheet1
Protein FDR Confidence: Combined	Accession	Description	Sum PEP Score	Coverage [%]	Peptides	# PSMs	Unique Peptides	MW [kDa]	calc. pI
High	A0A504YKS2	Dynein heavy chain 1 cytosolic OS=Fasciola gigantica OX=46835 GN=FGIG_00108 PE=4 SV=1	216.914	17	66	104	66	540.7	6.44
High	A0A4E0S279	Otoferlin OS=Fasciola hepatica OX=6192 GN=D915_003628 PE=4 SV=1	906.111	64	119	1049	59	242.6	6.05
High	A0A504YEK9	Transient receptor potential cation channel subfamily M member 2 OS=Fasciola gigantica OX=46835 GN=FGIG_01092 PE=3 SV=1	250.353	37	50	128	50	200.2	7.23
High	A0A4E0RXP6	Myoferlin OS=Fasciola hepatica OX=6192 GN=D915_000973 PE=4 SV=1	890.823	75	105	1130	37	179.1	6.3
High	A0A4E0RX62	Programmed cell death 6-interacting protein OS=Fasciola hepatica OX=6192 GN=D915_006038 PE=4 SV=1	415.816	66	62	424	37	86.3	5.81
High	A0A504Z6J5	Receptor Mediated Endocytosis OS=Fasciola gigantica OX=46835 GN=FGIG_02145 PE=3 SV=1	213.981	71	39	126	37	62.2	6.98
High	A0A504Z0R7	Vacuolar protein-sorting-associated protein 4 OS=Fasciola gigantica OX=46835 GN=FGIG_02077 PE=3 SV=1	304.551	69	38	400	37	49	8.53
High	A0A504YKR3	Serine/threonine-protein kinase PAK OS=Fasciola gigantica OX=46835 GN=FGIG_05419 PE=3 SV=1	284.701	72	36	248	36	54.2	8.03
High	C6KGZ9	Leucine amino peptidase OS=Fasciola gigantica OX=46835 PE=2 SV=1	207.211	67	33	173	32	56.3	7.62
High	A0A504YLZ2	Uncharacterized protein OS=Fasciola gigantica OX=46835 GN=FGIG_03443 PE=4 SV=1	165.421	39	32	86	32	113.3	6.77
High	B1NI97	Heat shock protein 70 OS=Fasciola gigantica OX=46835 GN=HSP70 PE=2 SV=1	307.145	75	42	259	29	70.7	5.74
High	A0A4E0R767	Putative cytosolic ca2+-dependent cysteine protease calpain OS=Fasciola hepatica OX=6192 GN=D915_005184 PE=3 SV=1	161.775	41	29	107	29	88.9	7.17
High	A0A4E0RJT9	Calpain-B OS=Fasciola hepatica OX=6192 GN=D915_000674 PE=3 SV=1	213.073	70	38	124	28	85.7	5.6
High	A0A504Y4G4	Long-chain-fatty-acid--CoA ligase OS=Fasciola gigantica OX=46835 GN=FGIG_00674 PE=4 SV=1	169.475	52	28	84	28	76.6	8.43
High	A0A2H1BY53	Phosphopyruvate hydratase OS=Fasciola hepatica OX=6192 GN=D915_13056 PE=3 SV=1	191.269	57	27	147	27	61.3	7.4
High	A0A2H1C3P3	14-3-3 protein OS=Fasciola hepatica OX=6192 GN=D915_007241 PE=3 SV=1	170.036	73	28	120	26	28	5.3
High	A0A504YH77	Malic enzyme OS=Fasciola gigantica OX=46835 GN=FGIG_09437 PE=3 SV=1	165.457	68	26	96	26	63.7	8.18
High	A0A504YP52	Annexin OS=Fasciola gigantica OX=46835 GN=FGIG_04110 PE=3 SV=1	150.911	25	26	107	26	101.3	6.58
High	A0A504YZD9	Translation elongation factor 2 OS=Fasciola gigantica OX=46835 GN=FGIG_00796 PE=4 SV=1	102.228	34	26	46	26	94.6	6.93
High	A0A504YRB3	BRO1 domain and CAAX motif containing OS=Fasciola gigantica OX=46835 GN=FGIG_04970 PE=4 SV=1	231.285	58	25	242	25	48.6	7.31
High	A0A504YS13	Hepatocyte growth factor-regulated tyrosine kinase substrate OS=Fasciola gigantica OX=46835 GN=FGIG_00835 PE=4 SV=1	122.878	41	24	50	24	85.6	6.65
High	A0A504YKC9	Fatty-acid amide hydrolase 1 OS=Fasciola gigantica OX=46835 GN=FGIG_03731 PE=4 SV=1	116.502	40	24	66	24	69.6	8.22
High	A0A504YB52	Galectin OS=Fasciola gigantica OX=46835 GN=FGIG_03334 PE=4 SV=1	106.817	26	24	56	24	123.6	6.86
High	A0A504Z9J2	Serine/threonine kinase OS=Fasciola gigantica OX=46835 GN=FGIG_06880 PE=4 SV=1	100.787	45	23	61	23	65.7	9.45
High	A0A504YJX4	Autophagy-related protein 9 OS=Fasciola gigantica OX=46835 GN=FGIG_02098 PE=3 SV=1	95.168	31	23	70	23	95.5	8.5
High	A0A4E0RG70	Rab GDP dissociation inhibitor OS=Fasciola hepatica OX=6192 GN=D915_001249 PE=3 SV=1	153.68	66	26	87	22	51.6	6.6
High	A0A504Z761	Severin OS=Fasciola gigantica OX=46835 GN=FGIG_09162 PE=4 SV=1	128.401	56	22	72	22	43.1	6.14
High	A0A504Z3L5	Heat shock protein kDa OS=Fasciola gigantica OX=46835 GN=FGIG_09654 PE=3 SV=1	97.207	47	22	49	22	69.8	7.56
High	A0A504YE87	C2 domain OS=Fasciola gigantica OX=46835 GN=FGIG_03532 PE=4 SV=1	88.208	21	22	45	22	134	6.3
High	A0A504Y6B9	Uncharacterized protein OS=Fasciola gigantica OX=46835 GN=FGIG_12183 PE=4 SV=1	177.437	56	22	150	21	36.8	9.23
High	A0A504YSL7	L-plastin OS=Fasciola gigantica OX=46835 GN=FGIG_03928 PE=4 SV=1	139.358	42	21	85	21	73.8	6.07
High	A0A504Z4Z3	DnaJ like protein subfamily A member 1 OS=Fasciola gigantica OX=46835 GN=FGIG_04609 PE=3 SV=1	127.999	70	21	59	21	44.8	6.84
High	A0A504YVC1	Niemann-Pick C1 protein OS=Fasciola gigantica OX=46835 GN=FGIG_01978 PE=4 SV=1	115.248	21	21	64	21	152.5	5.88
High	A0A504YUZ5	Synaptosomal-associated protein 25-A OS=Fasciola gigantica OX=46835 GN=FGIG_07064 PE=4 SV=1	192.089	77	20	134	20	27.1	6.54
High	A0A4E0S0V7	Putative ankyrin repeat-containing OS=Fasciola hepatica OX=6192 GN=D915_003103 PE=4 SV=1	122.259	32	20	53	20	88	6.58
High	A0A504X7M0	Leukotriene A-4 hydrolase OS=Fasciola gigantica OX=46835 GN=FGIG_00782 PE=4 SV=1	94.864	37	20	56	20	77.6	7.97
High	A0A504YNB9	Charged multivesicular body protein OS=Fasciola gigantica OX=46835 GN=FGIG_09334 PE=4 SV=1	93.362	46	20	57	20	68.4	5.52
High	A0A4E0S286	Pcd6 interacting protein OS=Fasciola hepatica OX=6192 GN=D915_001963 PE=4 SV=1	83.238	16	25	39	19	204.6	6.84
High	A0A504YZP0	Carboxylic ester hydrolase OS=Fasciola gigantica OX=46835 GN=FGIG_01909 PE=3 SV=1	124.177	39	19	69	19	78.9	6.57
High	A0A504YHJ1	T-cell immunomodulatory protein OS=Fasciola gigantica OX=46835 GN=FGIG_00951 PE=4 SV=1	98.318	38	19	43	19	70.3	5.1
High	A0A504YNI3	STAM-binding protein A OS=Fasciola gigantica OX=46835 GN=FGIG_08363 PE=4 SV=1	93.112	61	19	58	19	44	6.58
High	A0A504Y9P3	Major vault protein isoform X1 OS=Fasciola gigantica OX=46835 GN=FGIG_01701 PE=4 SV=1	74.061	28	19	37	19	99.7	5.48
High	A0A504YQE4	Putative vacuolar protein sorting 26 vps26 OS=Fasciola gigantica OX=46835 GN=FGIG_01566 PE=4 SV=1	202.254	60	28	151	18	60.7	5.91
High	A0A2H1CH07	Rab-protein 8 OS=Fasciola hepatica OX=6192 GN=D915_004592 PE=4 SV=1	104	80	19	186	18	25.3	6.09
High	A0A504Y734	Putative spindle pole body protein OS=Fasciola gigantica OX=46835 GN=FGIG_02272 PE=4 SV=1	131.572	41	18	296	18	39.4	5.06
High	A0A504YNN3	Vacuolar protein sorting-associated protein VTA1 OS=Fasciola gigantica OX=46835 GN=FGIG_00132 PE=4 SV=1	129.347	52	18	143	18	31.8	5.92
High	A0A504YUZ4	Cyclin-Y OS=Fasciola gigantica OX=46835 GN=FGIG_04587 PE=3 SV=1	94.915	49	18	55	18	51.8	7.84
High	Q45UT3	Phosphoglycerate kinase OS=Fasciola hepatica OX=6192 PE=2 SV=2	93.457	48	18	49	18	47	8.87
High	A0A504YH94	Band 3 anion transport protein OS=Fasciola gigantica OX=46835 GN=FGIG_02238 PE=4 SV=1	74.136	22	18	39	18	113.6	8.43
High	A0A4E0R5U1	Dynein heavy chain axonemal OS=Fasciola hepatica OX=6192 GN=D915_005467 PE=4 SV=1	58.347	6	18	26	18	481.1	5.67
High	A0A2H1CJE1	14-3-3 protein OS=Fasciola hepatica OX=6192 GN=D915_05063 PE=3 SV=1	119.556	77	20	73	17	28.5	4.93
High	A0A504YX94	Retinaldehyde binding protein OS=Fasciola gigantica OX=46835 GN=FGIG_07780 PE=4 SV=1	110.545	50	17	57	17	41.7	7.83
High	A0A504YDY3	Uncharacterized protein OS=Fasciola gigantica OX=46835 GN=FGIG_05364 PE=4 SV=1	101.534	62	17	72	17	33.5	5.27
High	A0A504YNP8	Diaphanous OS=Fasciola gigantica OX=46835 GN=FGIG_02382 PE=4 SV=1	81.498	23	17	34	17	123.5	6.86
High	A0A504YZA2	Glutamine synthetase OS=Fasciola gigantica OX=46835 GN=FGIG_06082 PE=3 SV=1	80.453	46	17	51	17	55.1	6.54
High	A0A504YAQ0	Synaptotagmin-2 OS=Fasciola gigantica OX=46835 GN=FGIG_00579 PE=4 SV=1	73.657	42	17	60	17	42.5	9.06
High	A0A504YDZ4	AP-2 complex subunit alpha OS=Fasciola gigantica OX=46835 GN=FGIG_04670 PE=3 SV=1	69.881	23	17	26	17	107.3	7.08
High	A0A504Z3T9	Tetratricopeptide repeat protein 39B OS=Fasciola gigantica OX=46835 GN=FGIG_08861 PE=4 SV=1	69.023	26	17	56	17	77.7	6.92
High	A0A504YPZ3	Uncharacterized protein OS=Fasciola gigantica OX=46835 GN=FGIG_04645 PE=4 SV=1	67.89	58	17	39	17	34.3	9.89
High	A0A504YNZ1	ATP binding cassette subfamily B MDR TAP OS=Fasciola gigantica OX=46835 GN=FGIG_05048 PE=4 SV=1	604.701	56	69	695	16	139.4	7.85
High	A0A4E0RFB1	Annexin OS=Fasciola hepatica OX=6192 GN=D915_002889 PE=3 SV=1	204.456	56	31	185	16	45.9	7.28
High	A0A504Y562	SERPIN domain-containing protein OS=Fasciola gigantica OX=46835 GN=FGIG_04537 PE=3 SV=1	94.043	57	19	70	16	39.7	6.81
High	A0A504YTK2	Triosephosphate isomerase OS=Fasciola gigantica OX=46835 GN=FGIG_01767 PE=3 SV=1	112.03	74	16	61	16	27.8	7.9
High	A0A504Y876	Small guanosine triphosphatase family Ras in brain (Rab) family protein OS=Fasciola gigantica OX=46835 GN=FGIG_08144 PE=4 SV=1	78.864	80	16	66	16	23.9	8.63
High	A0A504YCA6	Malate dehydrogenase OS=Fasciola gigantica OX=46835 GN=FGIG_08365 PE=3 SV=1	76.601	45	16	42	16	36	7.52
High	A0A4E0S474	Protein F37C4.5 OS=Fasciola hepatica OX=6192 GN=D915_000322 PE=4 SV=1	74.099	15	16	32	16	151.5	4.87
High	A0A504YEM3	Signal transducing adaptor molecule (Fragment) OS=Fasciola gigantica OX=46835 GN=FGIG_03016 PE=4 SV=1	70.162	27	16	37	16	71.2	5.36
High	A0A504YFL5	Uncharacterized protein OS=Fasciola gigantica OX=46835 GN=FGIG_07679 PE=4 SV=1	69.85	42	16	32	16	51.8	8.9
High	A0A4E0RDG5	Fructose-bisphosphate aldolase OS=Fasciola hepatica OX=6192 GN=D915_004403 PE=3 SV=1	69.725	56	16	39	16	37.9	7.4
High	A0A504WSX7	Loss of heterozygosity 11 chromosomal region 2 protein OS=Fasciola gigantica OX=46835 GN=FGIG_05409 PE=4 SV=1	66.433	25	16	30	16	91.5	5.87
High	A0A504YCC5	Exocyst complex component 1 OS=Fasciola gigantica OX=46835 GN=FGIG_04681 PE=4 SV=1	55.248	21	16	23	16	94.7	6.39
High	A0A504YIM9	Uncharacterized protein OS=Fasciola gigantica OX=46835 GN=FGIG_04234 PE=4 SV=1	53.781	14	16	24	16	168.5	8.65
High	A0A504YKN5	Uncharacterized protein OS=Fasciola gigantica OX=46835 GN=FGIG_00101 PE=4 SV=1	212.734	49	36	141	15	90.1	8.19
High	A0A504YAT2	Retinol dehydrogenase 12 OS=Fasciola gigantica OX=46835 GN=FGIG_01698 PE=3 SV=1	104.356	44	15	89	15	37.6	7.24
High	A0A504YXS2	V-ral simian leukemia viral oncogene B (Ras GTP binding protein) OS=Fasciola gigantica OX=46835 GN=FGIG_01740 PE=4 SV=1	104.272	80	15	97	15	22.2	8.03
High	A0A504Z4Y1	Charged multivesicular body protein 2a OS=Fasciola gigantica OX=46835 GN=FGIG_07310 PE=4 SV=1	103.032	69	15	74	15	26.4	6.96
High	A0A504YMQ7	Multivesicular body subunit 12B OS=Fasciola gigantica OX=46835 GN=FGIG_00190 PE=4 SV=1	92.221	70	15	52	15	28.8	7.78
High	A0A4E0RBD7	Charged multivesicular body protein 1 OS=Fasciola hepatica OX=6192 GN=D915_004595 PE=4 SV=1	83.61	59	15	70	15	22.8	8.24
High	A0A504YIN5	Putative Phosphatidylcholine transfer protein OS=Fasciola gigantica OX=46835 GN=FGIG_03335 PE=4 SV=1	74.74	58	15	39	15	31.6	7.01
High	A0A4E0RGH6	Glucose-6-phosphate isomerase OS=Fasciola hepatica OX=6192 GN=D915_003292 PE=3 SV=1	65.756	32	15	30	15	64.1	7.74
High	A0A504YIS6	Multidrug resistance protein 1 OS=Fasciola gigantica OX=46835 GN=FGIG_09798 PE=4 SV=1	299.536	56	50	181	14	100.2	7.9
High	A0A504YAJ0	Uncharacterized protein (Fragment) OS=Fasciola gigantica OX=46835 GN=FGIG_11159 PE=4 SV=1	104.863	28	23	46	14	148.9	5.87
High	A0A4E0RL25	Sn1-specific diacylglycerol lipase alpha OS=Fasciola hepatica OX=6192 GN=D915_000541 PE=4 SV=1	90.883	24	20	65	14	98.5	7.68
High	A0A2H1CIA4	CRAL/TRIO domain protein OS=Fasciola hepatica OX=6192 GN=D915_003598 PE=4 SV=1	128.486	54	18	84	14	37.2	8.88
High	A0A504YLF6	Rho gtp-binding protein rhoc OS=Fasciola gigantica OX=46835 GN=FGIG_06759 PE=4 SV=1	145.847	80	17	118	14	21.9	5.82
High	A0A4E0R3E5	Transitional endoplasmic reticulum ATPase OS=Fasciola hepatica OX=6192 GN=D915_008113 PE=3 SV=1	62.787	30	15	28	14	89.1	5.67
High	A0A4E0RZH4	Eukaryotic translation initiation factor 5A OS=Fasciola hepatica OX=6192 GN=D915_004397 PE=4 SV=1	98.921	63	14	47	14	20.7	5.91
High	K7Z2A9	Glutathione S-transferase sigma class OS=Fasciola gigantica OX=46835 PE=2 SV=1	94.993	58	14	118	14	24.6	8.72
High	A0A504YCH2	Adenylyl cyclase-associated protein OS=Fasciola gigantica OX=46835 GN=FGIG_10041 PE=3 SV=1	64.612	41	14	33	14	52.8	7.97
High	A0A504YUN9	Ubiquitin protein ligase BRE1 OS=Fasciola gigantica OX=46835 GN=FGIG_01778 PE=4 SV=1	59.605	18	14	24	14	100.5	6.27
High	A0A4E0RIV7	Non-muscle myosin II heavy chain OS=Fasciola hepatica OX=6192 GN=D915_003271 PE=3 SV=1	58.502	9	14	21	14	230.5	5.77
High	A0A4E0RAB2	Ras protein m ras OS=Fasciola hepatica OX=6192 GN=D915_005851 PE=4 SV=1	56.447	65	14	37	14	23.3	7.75
High	A0A504YKD1	Stress-induced-phosphoprotein 1 OS=Fasciola gigantica OX=46835 GN=FGIG_09548 PE=4 SV=1	56.381	49	14	24	14	36.3	6.77
High	A0A4E0RUD2	PH domain-containing protein OS=Fasciola hepatica OX=6192 GN=D915_004454 PE=4 SV=1	50.258	22	14	21	14	93.1	6.96
High	A0A504YET3	CRAL-TRIO domain-containing protein OS=Fasciola gigantica OX=46835 GN=FGIG_03808 PE=4 SV=1	53.527	47	14	33	13	39.3	9.48
High	A0A504YMU2	Syndecan binding protein (Syntenin) 2 OS=Fasciola gigantica OX=46835 GN=FGIG_00892 PE=4 SV=1	152.635	75	13	218	13	31.4	8.53
High	A0A4E0R737	V-type proton ATPase subunit OS=Fasciola hepatica OX=6192 GN=D915_006459 PE=3 SV=1	88.919	50	13	56	13	40.5	4.74
High	A0A504ZB58	TPR_REGION domain-containing protein OS=Fasciola gigantica OX=46835 GN=FGIG_08354 PE=4 SV=1	83.231	57	13	54	13	26.4	8.29
High	A0A504YSA9	Uncharacterized protein OS=Fasciola gigantica OX=46835 GN=FGIG_11274 PE=4 SV=1	72.099	64	13	36	13	26.2	7.25
High	A0A504YWQ6	Hydroxyacylglutathione mitochondrial OS=Fasciola gigantica OX=46835 GN=FGIG_03061 PE=3 SV=1	70.265	58	13	34	13	28.9	7.11
High	A0A504YXL4	Carbonyl reductase OS=Fasciola gigantica OX=46835 GN=FGIG_01635 PE=4 SV=1	58.427	59	13	21	13	31.4	7.81
High	A0A504Z3Z6	Phosphoglucomutase OS=Fasciola gigantica OX=46835 GN=FGIG_00594 PE=3 SV=1	55.86	30	13	26	13	68.1	7.61
High	A0A504YL02	Aspartate aminotransferase OS=Fasciola gigantica OX=46835 GN=FGIG_04765 PE=4 SV=1	52.899	42	13	20	13	45.4	6.9
High	A0A504YKU1	Eukaryotic initiation factor 4A-II OS=Fasciola gigantica OX=46835 GN=FGIG_02516 PE=3 SV=1	51.804	41	13	21	13	44.1	5.45
High	A0A504YGZ6	Type II inositol 1 4 5-trisphosphate 5-phosphatase OS=Fasciola gigantica OX=46835 GN=FGIG_00270 PE=4 SV=1	47.924	13	13	24	13	137.3	7.44
High	A0A504Y4D5	Docking protein 3 OS=Fasciola gigantica OX=46835 GN=FGIG_00738 PE=4 SV=1	45.7	20	13	20	13	93.8	9.2
High	A0A4E0RJK6	RAB44 OS=Fasciola hepatica OX=6192 GN=D915_001552 PE=4 SV=1	43.477	23	13	25	13	72.3	5.34
High	A0A4E0RIK2	ATP-dependent RNA Helicase Pl10 OS=Fasciola hepatica OX=6192 GN=D915_003534 PE=3 SV=1	41.228	23	13	20	13	71.1	7.52
High	A0A504YNV9	Uncharacterized protein OS=Fasciola gigantica OX=46835 GN=FGIG_05766 PE=4 SV=1	217.631	64	30	192	12	53.8	6.51
High	A0A504YEN2	V-type proton ATPase subunit a OS=Fasciola gigantica OX=46835 GN=FGIG_00170 PE=3 SV=1	149.056	37	27	100	12	99.3	6.93
High	A0A504YD79	Uncharacterized protein OS=Fasciola gigantica OX=46835 GN=FGIG_06268 PE=4 SV=1	123.214	45	25	58	12	77.1	7.27
High	A0A504YX93	Tyrosine 3-monooxygenase/tryptophan 5-monooxygenase activation protein theta polypeptide OS=Fasciola gigantica OX=46835 GN=FGIG_07351 PE=3 SV=1	128.252	74	21	90	12	28.6	4.92
High	A0A4E0S220	Dynamin GTPase effector domain containing protein OS=Fasciola hepatica OX=6192 GN=D915_001770 PE=3 SV=1	64.775	18	19	31	12	106.2	7.55
High	A0A4E0RGG4	Serine/threonine-protein phosphatase OS=Fasciola hepatica OX=6192 GN=D915_003395 PE=3 SV=1	86.958	53	13	42	12	39.3	6.73
High	A0A4E0S3F8	SH3 domain-binding protein 1 OS=Fasciola hepatica OX=6192 GN=D915_000324 PE=4 SV=1	56.383	28	13	19	12	75.8	6.68
High	A0A504YFI1	Peptidyl-prolyl cis-trans isomerase OS=Fasciola gigantica OX=46835 GN=FGIG_11717 PE=3 SV=1	110.326	65	12	119	12	17.7	7.78
High	A0A504YZW8	Glycerol kinase OS=Fasciola gigantica OX=46835 GN=FGIG_00126 PE=4 SV=1	70.917	27	12	30	12	63.6	6.27
High	A0A2H1BSG0	Charged multivesicular body protein 1 OS=Fasciola hepatica OX=6192 GN=D915_010968 PE=4 SV=1	64.284	69	12	102	12	21.4	8.4
High	A0A504YFY5	Putative calcium-binding protein OS=Fasciola gigantica OX=46835 GN=FGIG_03419 PE=4 SV=1	61.168	91	12	52	12	7.9	4.88
High	A0A504YN78	4-methyl-5(B-hydroxyethyl)-thiazole monophosphate biosynthesis OS=Fasciola gigantica OX=46835 GN=FGIG_12524 PE=4 SV=1	60.278	75	12	47	12	19.2	7.88
High	A0A4E0RHJ8	Annexin OS=Fasciola hepatica OX=6192 GN=D915_000996 PE=3 SV=1	50.849	41	12	30	12	39.9	6.15
High	A0A4E0RST2	Exocyst complex component 4 OS=Fasciola hepatica OX=6192 GN=D915_005672 PE=4 SV=1	50.473	15	12	25	12	132.7	8.1
High	A0A504XGX9	Rab protein 7 OS=Fasciola gigantica OX=46835 GN=FGIG_00312 PE=4 SV=1	50.05	68	12	26	12	25.3	6.06
High	A0A504YWA8	GAS2 protein 3 OS=Fasciola gigantica OX=46835 GN=FGIG_05849 PE=4 SV=1	47.032	23	12	21	12	74.6	9.14
High	A0A504Y890	Arf-GAP with dual PH domain-containing protein 1 OS=Fasciola gigantica OX=46835 GN=FGIG_03771 PE=4 SV=1	40.843	34	12	19	12	45.5	8.34
High	A0A504Z627	Exocyst complex component 7 (Fragment) OS=Fasciola gigantica OX=46835 GN=FGIG_07696 PE=3 SV=1	38.26	16	12	19	12	80.3	7.97
High	A0A504YSZ7	Multidrug resistance protein 1 (Fragment) OS=Fasciola gigantica OX=46835 GN=FGIG_05063 PE=4 SV=1	217.472	44	38	104	11	129.6	7.65
High	A0A4E0RJ90	Sh3-containing grb2 protein 1 (Endophilin II) OS=Fasciola hepatica OX=6192 GN=D915_000876 PE=4 SV=1	106.685	47	19	87	11	39.6	6.76
High	A0A4E0R7K2	Putative vacuolar sorting protein/ubiquitin receptor vps23 OS=Fasciola hepatica OX=6192 GN=D915_004672 PE=4 SV=1	106.19	45	18	59	11	46.7	6.74
High	A0A4E0RM00	Rab protein 8 OS=Fasciola hepatica OX=6192 GN=D915_001410 PE=4 SV=1	59.984	74	15	70	11	23.4	9.11
High	A0A4E0RIP8	Mu-class gst glutathione S-transferase OS=Fasciola hepatica OX=6192 GN=D915_007977 PE=3 SV=1	65.473	56	12	53	11	27.2	6.87
High	A0A504Z8M1	Kinesin-like protein OS=Fasciola gigantica OX=46835 GN=FGIG_06197 PE=3 SV=1	44.719	21	12	17	11	93.7	6.55
High	A0A4E0S0J0	Uncharacterized protein OS=Fasciola hepatica OX=6192 GN=D915_005384 PE=4 SV=1	42.042	40	12	30	11	23.2	8.07
High	A0A4E0RFH1	Beta-soluble NSF attachment protein isoform B OS=Fasciola hepatica OX=6192 GN=D915_002740 PE=4 SV=1	106.53	51	11	45	11	33.1	6.14
High	A0A2H1BV14	RHO protein GDP dissociation inhibitor OS=Fasciola hepatica OX=6192 GN=D915_009732 PE=4 SV=1	97.003	57	11	78	11	22.4	6.14
High	A0A504YMB3	C-type lectin domain-containing protein OS=Fasciola gigantica OX=46835 GN=FGIG_03460 PE=4 SV=1	86.411	32	11	57	11	46.5	7.28
High	A0A504YIG1	Phospholipid scramblase OS=Fasciola gigantica OX=46835 GN=FGIG_09380 PE=3 SV=1	85.682	49	11	47	11	29.4	6.76
High	A0A504Z0I2	CUB domain-containing protein OS=Fasciola gigantica OX=46835 GN=FGIG_03244 PE=4 SV=1	76.384	23	11	154	11	34.5	6.23
High	A0A504YTD4	Heterotrimeric guanine nucleotide-binding protein beta subunit OS=Fasciola gigantica OX=46835 GN=FGIG_02340 PE=4 SV=1	68.794	36	11	44	11	41.1	6.28
High	A0A504YQY7	Ferritin OS=Fasciola gigantica OX=46835 GN=FGIG_03790 PE=3 SV=1	67.083	48	11	36	11	24.4	8.78
High	A0A504Z139	Uncharacterized protein OS=Fasciola gigantica OX=46835 GN=FGIG_11742 PE=4 SV=1	64.737	36	11	35	11	62.5	6.14
High	A0A504YX08	Placenta-specific ATP-binding cassette transporter OS=Fasciola gigantica OX=46835 GN=FGIG_08034 PE=4 SV=1	60.427	16	11	27	11	99.1	9.14
High	A0A4E0RL95	Synaptic vesicle membrane protein VAT 1 OS=Fasciola hepatica OX=6192 GN=D915_002581 PE=4 SV=1	55.536	28	11	23	11	49.5	6.77
High	A0A2H1BU68	Translationally controlled tumor protein OS=Fasciola hepatica OX=6192 GN=D915_011226 PE=3 SV=1	55.233	62	11	35	11	19.9	4.93
High	A0A504YBK8	Eukaryotic translation initiation OS=Fasciola gigantica OX=46835 GN=FGIG_03758 PE=4 SV=1	45.174	31	11	25	11	50.2	8.57
High	A0A4E0RY31	Putative phospholipase DDHD1 OS=Fasciola hepatica OX=6192 GN=D915_005540 PE=4 SV=1	40.474	15	11	19	11	85.4	8.65
High	A0A504YS00	T-complex protein 1 subunit gamma OS=Fasciola gigantica OX=46835 GN=FGIG_02826 PE=3 SV=1	40.103	21	11	15	11	59.6	6.67
High	A0A504YGM4	ATP-dependent RNA helicase DDX1 OS=Fasciola gigantica OX=46835 GN=FGIG_07269 PE=4 SV=1	37.857	24	11	14	11	82.2	7.47
High	A0A4E0S249	Major egg antigen OS=Fasciola hepatica OX=6192 GN=D915_003450 PE=3 SV=1	37.664	42	11	16	11	41.1	6.55
High	A0A4E0R4E4	ATP binding cassette subfamily B MDR TAP OS=Fasciola hepatica OX=6192 GN=D915_007681 PE=4 SV=1	305.18	42	47	183	10	137.9	7.88
High	A0A4E0RFL8	Phospholipid-transporting ATPase OS=Fasciola hepatica OX=6192 GN=D915_003458 PE=3 SV=1	192.751	36	33	114	10	120.8	8.12
High	A0A4E0RA79	ATP binding cassette subfamily B MDR TAP OS=Fasciola hepatica OX=6192 GN=D915_006539 PE=4 SV=1	148.003	27	30	105	10	139.7	8.59
High	A0A410SPA4	Glutathione S-transferase omega class 2 OS=Fasciola hepatica OX=6192 PE=2 SV=1	74.843	57	14	63	10	28.7	6.43
High	A0A4E0S3P9	Rab GDP dissociation inhibitor OS=Fasciola hepatica OX=6192 GN=D915_001250 PE=3 SV=1	64.103	38	14	30	10	50.9	5.96
High	A0A504YT07	Syntaxin-7 OS=Fasciola gigantica OX=46835 GN=FGIG_02442 PE=4 SV=1	76.908	49	12	46	10	28	6.95
High	A0A504Y6V3	Protein kinase C OS=Fasciola gigantica OX=46835 GN=FGIG_00574 PE=3 SV=1	75.468	27	12	30	10	75.2	5.9
High	A0A4E0R3U8	14-3-3 protein epsilon OS=Fasciola hepatica OX=6192 GN=D915_007669 PE=3 SV=1	66.935	58	12	37	10	29.3	5.19
High	A0A504YED8	Tubulin alpha chain OS=Fasciola gigantica OX=46835 GN=FGIG_09065 PE=3 SV=1	52.942	33	12	29	10	50.5	5.35
High	Q9UAS2	Fatty acid-binding protein 1 OS=Fasciola gigantica OX=46835 GN=FABP-1 PE=2 SV=3	97.52	78	11	143	10	14.6	5.31
High	A0A4E0RNX6	Charged multivesicular body protein 4Ba OS=Fasciola hepatica OX=6192 GN=D915_006367 PE=4 SV=1	74.708	45	11	69	10	24.6	4.97
High	A0A4E0RHR7	Rab GTPase OS=Fasciola hepatica OX=6192 GN=D915_003670 PE=4 SV=1	57.099	48	11	93	10	24.3	6.7
High	A0A4E0S0H7	Tetratricopeptide repeat protein 7B OS=Fasciola hepatica OX=6192 GN=D915_005554 PE=4 SV=1	43.02	15	11	18	10	94.2	6.54
High	A0A2H1CA34	Stress response protein nhaX OS=Fasciola hepatica OX=6192 GN=D915_005208 PE=4 SV=1	124.306	76	10	105	10	18.6	7.61
High	A0A4E0RDV7	Vesicle-associated membrane protein 7 OS=Fasciola hepatica OX=6192 GN=D915_002216 PE=4 SV=1	105.082	66	10	83	10	24.2	9.14
High	A0A504YGA2	Palmitoyltransferase OS=Fasciola gigantica OX=46835 GN=FGIG_09062 PE=3 SV=1	71.216	40	10	52	10	38.2	7.18
High	A0A4E0RK57	Carboxypeptidase OS=Fasciola hepatica OX=6192 GN=D915_001069 PE=3 SV=1	68.033	28	10	89	10	55.7	5.95
High	A0A504YJL0	Thiol-specific antioxidant OS=Fasciola gigantica OX=46835 GN=FGIG_06158 PE=4 SV=1	64.802	48	10	133	10	27.2	8.02
High	A0A4E0RVU9	Adenylate kinase isoenzyme 1 OS=Fasciola hepatica OX=6192 GN=D915_007566 PE=3 SV=1	63.927	57	10	32	10	22.2	8.13
High	A0A504YGF0	Prostamide/prostaglandin F synthase OS=Fasciola gigantica OX=46835 GN=FGIG_03034 PE=4 SV=1	61.425	59	10	34	10	21.9	8.53
High	A0A504YC32	DnaJ protein like protein 1 OS=Fasciola gigantica OX=46835 GN=FGIG_06585 PE=4 SV=1	57.191	34	10	32	10	38.4	9.13
High	A0A504X1Y2	Cell division control protein 42 OS=Fasciola gigantica OX=46835 GN=FGIG_10877 PE=4 SV=1	55.916	36	10	50	10	24.7	7.31
High	A0A504YH45	Inorganic pyrophosphatase OS=Fasciola gigantica OX=46835 GN=FGIG_04581 PE=4 SV=1	55.405	45	10	21	10	32.6	6.1
High	A0A504Y1F9	Cell cycle control protein 50A OS=Fasciola gigantica OX=46835 GN=FGIG_11654 PE=3 SV=1	49.673	35	10	22	10	42.1	9.16
High	A0A4E0RK09	Uncharacterized protein OS=Fasciola hepatica OX=6192 GN=D915_001137 PE=4 SV=1	49.579	47	10	25	10	26.5	7.27
High	A0A504YR95	Uncharacterized protein OS=Fasciola gigantica OX=46835 GN=FGIG_06818 PE=4 SV=1	47.911	12	10	30	10	83.2	7.37
High	A0A504YR55	Flotillin OS=Fasciola gigantica OX=46835 GN=FGIG_10908 PE=4 SV=1	46.691	31	10	21	10	41.3	5.92
High	A0A4E0S2N8	High affinity cationic amino acid transporter 1 OS=Fasciola hepatica OX=6192 GN=D915_001348 PE=4 SV=1	46.497	13	10	35	10	73.5	7.71
High	A0A504YJ08	Eukaryotic translation initiation factor 2 alpha subunit OS=Fasciola gigantica OX=46835 GN=FGIG_10770 PE=4 SV=1	42.702	40	10	22	10	37.4	4.93
High	A0A504YEU5	Calpain-5 OS=Fasciola gigantica OX=46835 GN=FGIG_02898 PE=3 SV=1	41.883	29	10	18	10	55.6	7.64
High	A0A504Y8Y1	Lanthionine synthetase c like protein 1 OS=Fasciola gigantica OX=46835 GN=FGIG_06244 PE=4 SV=1	41.29	29	10	20	10	47.6	6.7
High	A0A504YE85	Flotillin OS=Fasciola gigantica OX=46835 GN=FGIG_05454 PE=4 SV=1	38.176	29	10	15	10	47.8	7.64
High	A0A4E0R8U5	Arp2/3 complex 34 kDa subunit OS=Fasciola hepatica OX=6192 GN=D915_006617 PE=3 SV=1	33.96	38	10	17	10	37.1	8.35
High	A0A4E0R324	Exocyst complex component 3 OS=Fasciola hepatica OX=6192 GN=D915_005152 PE=4 SV=1	33.433	17	10	15	10	86.7	6.98
High	A0A4E0RZ02	Thyroid hormone receptor interactor 10 OS=Fasciola hepatica OX=6192 GN=D915_007128 PE=4 SV=1	33.083	18	10	17	10	64.4	5.88
High	A0A504YWW1	Anoctamin OS=Fasciola gigantica OX=46835 GN=FGIG_09056 PE=3 SV=1	179.98	43	33	172	9	95.7	6.98
High	A0A504Z0Y5	Dysferlin (Fragment) OS=Fasciola gigantica OX=46835 GN=FGIG_10412 PE=4 SV=1	282.05	47	31	227	9	72.9	5.36
High	A0A504YAS3	ATP-binding cassette sub-family D member 4 OS=Fasciola gigantica OX=46835 GN=FGIG_07870 PE=4 SV=1	307.23	49	28	456	9	76	6.64
High	A0A504YG42	Heat shock protein heat shock protein 90 alpha OS=Fasciola gigantica OX=46835 GN=FGIG_08056 PE=3 SV=1	141.143	39	27	87	9	82.4	5.1
High	A0A4E0S0Z4	Annexin OS=Fasciola hepatica OX=6192 GN=D915_003086 PE=3 SV=1	158.149	45	25	331	9	48.6	7.49
High	A0A4E0QZ96	Cytoplasmic type actin 1 OS=Fasciola hepatica OX=6192 GN=D915_007443 PE=3 SV=1	166.344	55	23	170	9	66	5.72
High	A0A504YTF0	Multidrug resistance protein pgp-1 OS=Fasciola gigantica OX=46835 GN=FGIG_08063 PE=4 SV=1	109.722	43	22	60	9	64.2	7.74
High	A0A4E0RZR0	Phospholipid-transporting ATPase OS=Fasciola hepatica OX=6192 GN=D915_004130 PE=3 SV=1	83.939	19	21	46	9	152.9	6.99
High	A0A504YQ34	Acid sphingomyelinase phosphodiesterase 3a OS=Fasciola gigantica OX=46835 GN=FGIG_09336 PE=4 SV=1	191.458	42	19	216	9	54.4	6.43
High	A0A504Y6J7	Leishmanolysin peptidase OS=Fasciola gigantica OX=46835 GN=FGIG_08725 PE=4 SV=1	122.962	41	18	51	9	68.7	7.69
High	A0A4E0R3Z6	RAB2B member RAS oncogene family OS=Fasciola hepatica OX=6192 GN=D915_006595 PE=4 SV=1	53.668	61	12	35	9	24.5	7.8
High	A0A4E0QW77	Charged multivesicular body protein 5 OS=Fasciola hepatica OX=6192 GN=D915_010162 PE=4 SV=1	74.869	31	9	76	9	24.4	4.88
High	A0A504Z0V5	Vacuolar protein sorting-associated protein 28 OS=Fasciola gigantica OX=46835 GN=FGIG_07513 PE=3 SV=1	51.208	83	9	34	9	14.7	5.21
High	A0A504YSA3	CaM3 OS=Fasciola gigantica OX=46835 GN=FGIG_00325 PE=4 SV=1	49.485	55	9	21	9	17	4.7
High	A0A2H1CU73	Actin OS=Fasciola hepatica OX=6192 GN=D915_000902 PE=3 SV=1	41.319	32	9	28	9	42.6	5.41
High	A0A504YC87	Enamine/imine deaminase OS=Fasciola gigantica OX=46835 GN=FGIG_10828 PE=4 SV=1	39.833	13	9	25	9	78.5	7.47
High	A0A4E0RU41	Mitochondrial alanine aminotransferase OS=Fasciola hepatica OX=6192 GN=D915_004942 PE=4 SV=1	37.725	26	9	14	9	54.4	6.54
High	A0A4E0RPE2	Actin protein 3B OS=Fasciola hepatica OX=6192 GN=D915_000264 PE=3 SV=1	37.57	28	9	16	9	46.5	6.99
High	A0A504YPU6	Glycolipid transfer protein OS=Fasciola gigantica OX=46835 GN=FGIG_04565 PE=4 SV=1	37.111	48	9	17	9	23.3	8.44
High	A0A4E0QXG6	Serine/threonine-protein phosphatase regulatory subunit A alpha OS=Fasciola hepatica OX=6192 GN=D915_009237 PE=4 SV=1	37.025	20	9	17	9	66.4	5.3
High	A0A504Z3F4	F-actin-capping protein subunit beta OS=Fasciola gigantica OX=46835 GN=FGIG_03122 PE=3 SV=1	36.124	51	9	15	9	31.1	5.33
High	A0A4E0RZQ3	BTB/POZ domain-containing protein 3 OS=Fasciola hepatica OX=6192 GN=D915_000843 PE=4 SV=1	35.989	20	9	14	9	62.5	9
High	A0A504YNN2	p25-alpha domain containing protein OS=Fasciola gigantica OX=46835 GN=FGIG_09970 PE=4 SV=1	35.53	50	9	17	9	18	9.13
High	A0A504YEG6	Vacuolar proton pump subunit B OS=Fasciola gigantica OX=46835 GN=FGIG_10687 PE=3 SV=1	34.612	27	9	17	9	57.1	5.69
High	A0A4E0RC47	Coronin OS=Fasciola hepatica OX=6192 GN=D915_002929 PE=3 SV=1	32.48	21	9	16	9	58.5	6.89
High	A0A504YA24	Uncharacterized protein OS=Fasciola gigantica OX=46835 GN=FGIG_05109 PE=4 SV=1	32.188	28	9	14	9	52	5.55
High	A0A2H1CVW1	FERM central domain OS=Fasciola hepatica OX=6192 GN=D915_000524 PE=4 SV=1	25.727	13	9	13	9	99.3	7.85
High	A0A504YH61	Uncharacterized protein OS=Fasciola gigantica OX=46835 GN=FGIG_08018 PE=4 SV=1	24.623	33	9	13	9	58.7	9.54
High	A0A4E0R869	Alpha actinin sarcomeric OS=Fasciola hepatica OX=6192 GN=D915_005898 PE=4 SV=1	171.258	42	32	85	8	104.4	6.24
High	A0A4E0RXZ9	Uncharacterized protein OS=Fasciola hepatica OX=6192 GN=D915_005938 PE=4 SV=1	134.938	34	24	63	8	109	6.48
High	A0A4E0R5Y6	MAGUK p55 subfamily member 5 OS=Fasciola hepatica OX=6192 GN=D915_006748 PE=4 SV=1	68.869	26	18	34	8	100.5	5.62
High	A0A4E0RVU3	Fructose-bisphosphate aldolase OS=Fasciola hepatica OX=6192 GN=D915_010447 PE=3 SV=1	100.809	58	17	61	8	40.3	7.88
High	A0A4E0RZZ9	C2 calcium lipid binding region CaLB OS=Fasciola hepatica OX=6192 GN=D915_005991 PE=4 SV=1	91.588	33	17	41	8	69.1	8.78
High	A0A504YSN0	BAR domain-containing protein OS=Fasciola gigantica OX=46835 GN=FGIG_03778 PE=4 SV=1	92.265	64	16	68	8	24.4	8.7
High	A0A4E0RYJ0	Active breakpoint cluster region protein OS=Fasciola hepatica OX=6192 GN=D915_001894 PE=4 SV=1	51.124	17	14	19	8	124.6	8.37
High	A0A4E0RDG1	Ras protein Rap 1b OS=Fasciola hepatica OX=6192 GN=D915_004963 PE=4 SV=1	85.115	44	12	89	8	24.6	6.6
High	A0A504YWR8	Leucine aminopeptidase OS=Fasciola gigantica OX=46835 GN=FGIG_00410 PE=4 SV=1	80.093	49	12	55	8	26	8.12
High	A0A3G4YQA0	Putative Ras-related protein Rab-10 OS=Fasciola gigantica OX=46835 GN=FGIG_06242 PE=2 SV=1	47.163	50	11	42	8	23.1	8.13
High	A0A4E0S1H3	Uncharacterized protein OS=Fasciola hepatica OX=6192 GN=D915_004712 PE=4 SV=1	42.968	12	11	20	8	114.3	8.07
High	A0A504YE45	Fructose-bisphosphate aldolase OS=Fasciola gigantica OX=46835 GN=FGIG_07052 PE=3 SV=1	45.716	35	10	25	8	48.4	8.37
High	A0A504YX00	Epsin-2 (EPS-15-interacting protein 2) (Intersectin-EH-binding protein 2) OS=Fasciola gigantica OX=46835 GN=FGIG_03267 PE=4 SV=1	43.045	22	10	16	8	60.4	6.92
High	A0A4E0RC78	Member Ras oncogene family RAB18A OS=Fasciola hepatica OX=6192 GN=D915_005091 PE=4 SV=1	48.501	54	9	35	8	23.5	9
High	Q0ZNJ0	Secreted saposin-like protein SAP-3 OS=Fasciola gigantica OX=46835 PE=2 SV=1	37.109	53	9	91	8	11.1	4.93
High	A0A4E0RFJ3	Vacuolar-sorting protein SNF8 OS=Fasciola hepatica OX=6192 GN=D915_002910 PE=3 SV=1	35.708	44	9	17	8	27.4	7.62
High	A0A504YQI2	Uncharacterized protein (Fragment) OS=Fasciola gigantica OX=46835 GN=FGIG_03525 PE=4 SV=1	88.295	56	8	153	8	19.6	9.96
High	A0A504YZ56	Usp domain-containing protein OS=Fasciola gigantica OX=46835 GN=FGIG_12190 PE=4 SV=1	83.606	77	8	66	8	16.9	7.5
High	A0A504Z805	Putative Cofilin actophorin OS=Fasciola gigantica OX=46835 GN=FGIG_02872 PE=3 SV=1	65.15	63	8	33	8	15.6	8.5
High	A0A504Z400	Vacuolar protein sorting-associated protein 37B OS=Fasciola gigantica OX=46835 GN=FGIG_10118 PE=4 SV=1	56.054	41	8	26	8	25.7	7.11
High	A0A4E0R8Y3	Dynein light chain OS=Fasciola hepatica OX=6192 GN=D915_006130 PE=3 SV=1	53.027	71	8	58	8	10.6	8.7
High	A0A0K1NYG5	Thioredoxin OS=Fasciola gigantica OX=46835 PE=2 SV=1	46.162	59	8	43	8	11.7	6.13
High	A0A4E0R1X0	Rho GTP binding protein RhoG OS=Fasciola hepatica OX=6192 GN=D915_007859 PE=4 SV=1	45.773	44	8	26	8	24.5	9.36
High	A0A504Y6H8	Solute carrier family 2 facilitated glucose transporter member 4 OS=Fasciola gigantica OX=46835 GN=FGIG_11147 PE=3 SV=1	44.985	19	8	30	8	47.9	7.44
High	A0A4E0R717	Phosphatidylinositol-5-phosphate 4-kinase type-2 alpha OS=Fasciola hepatica OX=6192 GN=D915_006237 PE=4 SV=1	44.567	17	8	26	8	57.7	8.81
High	A0A4E0R4T4	Cathepsin B OS=Fasciola hepatica OX=6192 GN=D915_005957 PE=3 SV=1	43.124	27	8	47	8	66.9	6.4
High	A0A4E0R6E4	Uncharacterized protein OS=Fasciola hepatica OX=6192 GN=D915_007316 PE=4 SV=1	42.299	32	8	28	8	30.9	9.26
High	A0A4E0RQB9	Adaptor protein pacsin OS=Fasciola hepatica OX=6192 GN=D915_001138 PE=4 SV=1	41.587	20	8	20	8	55.1	5.14
High	A0A504Y9Q3	Programmed cell death protein 6 OS=Fasciola gigantica OX=46835 GN=FGIG_07250 PE=4 SV=1	40.686	48	8	40	8	20.1	6.54
High	A0A4E0QVC3	Developmentally-regulated GTP-binding protein 1 OS=Fasciola hepatica OX=6192 GN=D915_009647 PE=4 SV=1	40.35	29	8	16	8	39.5	8.9
High	A0A504YA54	Density-regulated protein OS=Fasciola gigantica OX=46835 GN=FGIG_04760 PE=4 SV=1	39.884	52	8	22	8	19.8	6.07
High	A0A504YJI3	Cell cycle control protein 50A OS=Fasciola gigantica OX=46835 GN=FGIG_00294 PE=3 SV=1	39.62	30	8	18	8	40	8.75
High	A0A504YB38	Calmodulin/ calcium-binding protein/ EF-Hand superfamily protein OS=Fasciola gigantica OX=46835 GN=FGIG_01697 PE=4 SV=1	38.423	72	8	16	8	17.4	5.16
High	A0A504Z9P6	ADF-H domain-containing protein OS=Fasciola gigantica OX=46835 GN=FGIG_01188 PE=3 SV=1	38.314	42	8	24	8	15.9	7.34
High	A0A504YL05	Charged multivesicular body protein 3 OS=Fasciola gigantica OX=46835 GN=FGIG_01905 PE=4 SV=1	37.657	40	8	23	8	23.9	5.86
High	A0A504YQM3	Serine/threonine-protein phosphatase OS=Fasciola gigantica OX=46835 GN=FGIG_04172 PE=3 SV=1	35.621	15	8	16	8	70	6.83
High	A0A504YRA2	Defective in cullin neddylation protein OS=Fasciola gigantica OX=46835 GN=FGIG_05889 PE=4 SV=1	34.842	28	8	19	8	30.4	5.94
High	A0A504Z175	Uncharacterized protein OS=Fasciola gigantica OX=46835 GN=FGIG_09066 PE=4 SV=1	34.222	44	8	18	8	22.2	5.35
High	A0A504YEU6	Clathrin heavy chain OS=Fasciola gigantica OX=46835 GN=FGIG_02390 PE=3 SV=1	33.663	6	8	12	8	195.9	5.99
High	A0A4E0RXD6	GTP-binding protein rho2 OS=Fasciola hepatica OX=6192 GN=D915_002539 PE=4 SV=1	33.051	60	8	20	8	21.7	7.18
High	A0A504YUS2	Purine nucleoside phosphorylase OS=Fasciola gigantica OX=46835 GN=FGIG_11511 PE=3 SV=1	32.614	38	8	12	8	30.8	7.21
High	A0A4E0RZ43	Tegumental antigen OS=Fasciola hepatica OX=6192 GN=D915_001366 PE=4 SV=1	31.621	43	8	27	8	20.5	6.29
High	A0A504Z391	Rab11 family-interacting protein 3 OS=Fasciola gigantica OX=46835 GN=FGIG_02992 PE=4 SV=1	31.507	23	8	12	8	55.6	5.12
High	A0A504WV33	ATP-binding cassette subfamily D (ALD) member 4 OS=Fasciola gigantica OX=46835 GN=FGIG_10679 PE=4 SV=1	31.183	15	8	14	8	84.6	8.25
High	A0A504YWR6	Peptidylprolyl isomerase OS=Fasciola gigantica OX=46835 GN=FGIG_11294 PE=4 SV=1	30.763	25	8	14	8	48.6	5.4
High	A0A4E0RPS7	Calcium binding protein 39 OS=Fasciola hepatica OX=6192 GN=D915_006796 PE=4 SV=1	30.59	20	8	12	8	61.2	9.45
High	A0A4E0R4Z6	Mitogen-activated protein kinase kinase kinase kinase OS=Fasciola hepatica OX=6192 GN=D915_005841 PE=3 SV=1	29.67	8	8	12	8	130.2	7.64
High	A0A504YLD3	Kinesin light chain OS=Fasciola gigantica OX=46835 GN=FGIG_01668 PE=4 SV=1	28.891	16	8	13	8	71.3	6.73
High	A0A504YQJ7	Arf-GAP with coiled-coil ANK repeat and PH domain-containing protein 2 OS=Fasciola gigantica OX=46835 GN=FGIG_07341 PE=4 SV=1	28.372	14	8	9	8	84.6	9.07
High	A0A4E0RGD2	Growth hormone regulated TBC protein 1 A OS=Fasciola hepatica OX=6192 GN=D915_004045 PE=4 SV=1	27.264	25	8	14	8	40.5	8.1
High	A0A504ZA08	Ezrin-moesin-radixin OS=Fasciola gigantica OX=46835 GN=FGIG_06080 PE=4 SV=1	348.543	70	41	288	7	65.7	7.03
High	A0A504YPE7	Otoferlin OS=Fasciola gigantica OX=46835 GN=FGIG_08770 PE=4 SV=1	221.881	57	38	219	7	74.5	5.2
High	A0A4E0R2E0	ATP-binding cassette sub-family D member 4 OS=Fasciola hepatica OX=6192 GN=D915_008838 PE=4 SV=1	268.563	41	26	364	7	85.6	7.36
High	A0A4E0S3V8	Annexin OS=Fasciola hepatica OX=6192 GN=D915_000997 PE=3 SV=1	192.1	65	25	157	7	39.9	5.38
High	A0A504Z0F8	Rab effector MyRIP (Fragment) OS=Fasciola gigantica OX=46835 GN=FGIG_03479 PE=4 SV=1	91.301	36	24	52	7	83.4	9.01
High	A0A504YSW8	Tubulin beta chain OS=Fasciola gigantica OX=46835 GN=FGIG_02819 PE=3 SV=1	125.936	59	19	100	7	49.8	5
High	A0A504Y7S7	Phospholipid-transporting ATPase OS=Fasciola gigantica OX=46835 GN=FGIG_09227 PE=4 SV=1	77.549	26	19	42	7	100.7	8.97
High	A0A504YYX4	Uncharacterized protein (Fragment) OS=Fasciola gigantica OX=46835 GN=FGIG_02548 PE=4 SV=1	135.312	54	18	109	7	35.4	4.69
High	A0A2L1GGC6	14-3-3 zeta protein OS=Fasciola hepatica OX=6192 PE=2 SV=1	134.877	64	16	101	7	28.9	5.03
High	A0A504X338	SERPIN domain-containing protein OS=Fasciola gigantica OX=46835 GN=FGIG_08940 PE=3 SV=1	77.287	61	14	41	7	26	6.4
High	A0A504Z440	Exocyst complex component 5 OS=Fasciola gigantica OX=46835 GN=FGIG_04641 PE=4 SV=1	37.72	18	12	17	7	82.1	6.6
High	A0A4E0RAZ6	Protein phosphatase 1 regulatory subunit 16A OS=Fasciola hepatica OX=6192 GN=D915_004927 PE=4 SV=1	54.895	22	11	40	7	66.1	5.67
High	A0A504YH35	Uncharacterized protein (Fragment) OS=Fasciola gigantica OX=46835 GN=FGIG_02524 PE=4 SV=1	34.97	22	11	17	7	81.3	8.85
High	A0A504Y7N1	ADP-ribosylation factor OS=Fasciola gigantica OX=46835 GN=FGIG_08587 PE=3 SV=1	54.953	61	9	38	7	20.6	8.41
High	A0A4E0RZV1	CUB domain-containing protein OS=Fasciola hepatica OX=6192 GN=D915_003906 PE=4 SV=1	53.385	34	9	304	7	30.6	6.2
High	A0A504Y7D7	Uncharacterized protein OS=Fasciola gigantica OX=46835 GN=FGIG_00713 PE=3 SV=1	77.549	22	8	86	7	33.3	7.96
High	E3UZI5	AQP-2 OS=Fasciola gigantica OX=46835 GN=AQP-2 PE=2 SV=1	39.049	24	8	77	7	32.4	7.03
High	A0A504Z212	Uncharacterized protein OS=Fasciola gigantica OX=46835 GN=FGIG_03245 PE=4 SV=1	35.172	21	8	14	7	50.3	7.72
High	A0A504Y668	Mitogen-activated protein kinase OS=Fasciola gigantica OX=46835 GN=FGIG_02161 PE=3 SV=1	31.185	25	8	14	7	40.1	7.11
High	A0A4E0S045	Cathepsin B OS=Fasciola hepatica OX=6192 GN=D915_005958 PE=3 SV=1	72.092	29	7	76	7	38.1	7.12
High	A0A4E0RNM1	RAP1B member of RAS oncogene family OS=Fasciola hepatica OX=6192 GN=D915_000631 PE=4 SV=1	60.762	39	7	63	7	24.1	4.88
High	A0A504YTH3	Ferritin OS=Fasciola gigantica OX=46835 GN=FGIG_03791 PE=3 SV=1	54.707	44	7	27	7	25.1	6.62
High	A0A504YHA9	DnaJ domain containing protein 4 OS=Fasciola gigantica OX=46835 GN=FGIG_09566 PE=4 SV=1	49.769	29	7	24	7	23.2	5.25
High	A0A504YLN1	Lysosome-associated membrane glycoprotein OS=Fasciola gigantica OX=46835 GN=FGIG_02738 PE=3 SV=1	44.96	19	7	31	7	32	6.55
High	A0A2H1CA66	Uncharacterized protein OS=Fasciola hepatica OX=6192 GN=D915_08538 PE=4 SV=1	44.45	44	7	26	7	15.1	7.78
High	A0A4E0RU70	Calcium-binding protein OS=Fasciola hepatica OX=6192 GN=D915_004836 PE=4 SV=1	42.179	48	7	23	7	17.7	7.11
High	A0A504Y8N6	GTP binding protein Ras OS=Fasciola gigantica OX=46835 GN=FGIG_12608 PE=4 SV=1	40.706	45	7	21	7	26.1	5.31
High	A0A504YLM3	ADP-ribosylation factor OS=Fasciola gigantica OX=46835 GN=FGIG_08255 PE=3 SV=1	40.16	53	7	24	7	20.3	9.57
High	A0A504Y835	Tegumental protein OS=Fasciola gigantica OX=46835 GN=FGIG_00354 PE=4 SV=1	38.651	41	7	14	7	20.2	4.73
High	A0A4E0QVE2	Phosphoglycerate mutase OS=Fasciola hepatica OX=6192 GN=D915_009852 PE=3 SV=1	38.436	33	7	19	7	29	7.93
High	A0A504YUC6	WW domain-binding protein 2 OS=Fasciola gigantica OX=46835 GN=FGIG_07734 PE=4 SV=1	38.354	30	7	23	7	33.4	6.8
High	A0A504WYH5	Tubulin polymerization-promoting protein OS=Fasciola gigantica OX=46835 GN=FGIG_08225 PE=4 SV=1	37.297	49	7	15	7	18.6	8.37
High	A0A4E0R5I1	Exocyst complex component OS=Fasciola hepatica OX=6192 GN=D915_008173 PE=3 SV=1	36.374	10	7	16	7	101.5	6.06
High	A0A504YP32	Calmodulin mRNA OS=Fasciola gigantica OX=46835 GN=FGIG_11871 PE=3 SV=1	34.975	48	7	23	7	16.8	4.27
High	A0A504YMX5	Putative rnase l inhibitor abc superfamily OS=Fasciola gigantica OX=46835 GN=FGIG_00905 PE=4 SV=1	34.754	16	7	14	7	67.9	8.46
High	A0A504Y763	Glyoxalase domain-containing protein 4 OS=Fasciola gigantica OX=46835 GN=FGIG_03711 PE=4 SV=1	34.541	26	7	14	7	33.2	6.13
High	A0A504YSX8	Peptidyl-prolyl cis-trans isomerase OS=Fasciola gigantica OX=46835 GN=FGIG_06510 PE=4 SV=1	33.338	55	7	14	7	15	9.74
High	A0A504YHR0	Uncharacterized protein OS=Fasciola gigantica OX=46835 GN=FGIG_08016 PE=4 SV=1	33.105	26	7	13	7	41.1	9.77
High	A0A4E0R3S3	Mastin OS=Fasciola hepatica OX=6192 GN=D915_004913 PE=3 SV=1	32.429	15	7	15	7	55.7	7.36
High	A0A4E0RGU0	Suppression of tumorigenicity 13 (Colon carcinoma) (Hsp70 interacting protein) OS=Fasciola hepatica OX=6192 GN=D915_008680 PE=4 SV=1	32.227	24	7	20	7	39.7	5.02
High	A0A504YT96	Uncharacterized protein OS=Fasciola gigantica OX=46835 GN=FGIG_05695 PE=4 SV=1	31.818	17	7	11	7	49.6	6.54
High	A0A504YR25	Riboflavin transporter 2 OS=Fasciola gigantica OX=46835 GN=FGIG_05448 PE=4 SV=1	31.473	24	7	24	7	58.7	8.41
High	A0A504YNL8	Uncharacterized protein OS=Fasciola gigantica OX=46835 GN=FGIG_01781 PE=4 SV=1	31.311	37	7	12	7	32.3	5.95
High	A0A4E0RKH3	Arachidonate 5-lipoxygenase OS=Fasciola hepatica OX=6192 GN=D915_007426 PE=4 SV=1	31.242	14	7	11	7	84.6	6.87
High	A0A504Z4E3	Protein lin-7 homolog OS=Fasciola gigantica OX=46835 GN=FGIG_08995 PE=3 SV=1	30.382	43	7	12	7	22.7	8.72
High	A0A504Z0D2	Pleckstrin domain-containing family B member 2 OS=Fasciola gigantica OX=46835 GN=FGIG_07877 PE=4 SV=1	30.168	47	7	17	7	26.1	7.39
High	A0A504YQR1	GTP-binding nuclear protein OS=Fasciola gigantica OX=46835 GN=FGIG_05103 PE=3 SV=1	30.117	42	7	12	7	24.7	6.7
High	A0A4E0R916	tRNA-splicing ligase RtcB homolog OS=Fasciola hepatica OX=6192 GN=D915_006211 PE=3 SV=1	29.918	19	7	10	7	55.6	7.75
High	A0A4E0S2Q5	Dual specificity mitogen-activated protein kinase kinase mek-2 OS=Fasciola hepatica OX=6192 GN=D915_001287 PE=4 SV=1	27.409	20	7	13	7	58.8	6.38
High	A0A504Y9J6	Serine/threonine kinase OS=Fasciola gigantica OX=46835 GN=FGIG_08734 PE=4 SV=1	27.389	8	7	11	7	144.8	6.7
High	A0A4E0RW77	Aminopeptidase OS=Fasciola hepatica OX=6192 GN=D915_002209 PE=3 SV=1	27.084	10	7	11	7	100.7	6.32
High	A0A504YD18	Charged multivesicular body protein 3 OS=Fasciola gigantica OX=46835 GN=FGIG_01906 PE=4 SV=1	27.003	33	7	25	7	23.9	6.11
High	A0A4E0R407	Phospholipid-transporting ATPase OS=Fasciola hepatica OX=6192 GN=D915_005969 PE=3 SV=1	26.785	10	7	9	7	125	6.51
High	A0A4E0R1S8	V-type proton ATPase catalytic subunit A (Fragment) OS=Fasciola hepatica OX=6192 GN=D915_009263 PE=4 SV=1	26.776	35	7	15	7	28.2	5.97
High	A0A504YTM8	Rho guanine nucleotide exchange factor 28 OS=Fasciola gigantica OX=46835 GN=FGIG_00188 PE=4 SV=1	26.255	7	7	12	7	128.1	7.56
High	A0A2H1CWI7	Ubiquitin--protein ligase OS=Fasciola hepatica OX=6192 GN=D915_00478 PE=3 SV=1	25.914	24	7	13	7	25	6.23
High	A0A4E0RUG4	Uncharacterized protein OS=Fasciola hepatica OX=6192 GN=D915_003529 PE=4 SV=1	25.22	31	7	11	7	31.6	7.43
High	A0A504ZAJ9	E3 ubiquitin-protein ligase OS=Fasciola gigantica OX=46835 GN=FGIG_04757 PE=4 SV=1	25.202	15	7	10	7	58.8	6.8
High	A0A504X6Z3	Calcium-binding protein M OS=Fasciola gigantica OX=46835 GN=FGIG_02477 PE=4 SV=1	25.142	42	7	25	7	21.9	4.86
High	A0A504YI98	Serine/threonine-protein phosphatase OS=Fasciola gigantica OX=46835 GN=FGIG_01822 PE=3 SV=1	24.929	30	7	10	7	36.3	6.05
High	A0A504Z1H3	Neural cell expressed developmentally down-regulated 4 (Fragment) OS=Fasciola gigantica OX=46835 GN=FGIG_04758 PE=4 SV=1	24.543	14	7	15	7	62.9	5.54
High	A0A504YIH8	Putative rna polymerase ii transcription elongation factor elongin/siii subunit elongin b OS=Fasciola gigantica OX=46835 GN=FGIG_06007 PE=4 SV=1	24.038	78	7	15	7	14	6.3
High	A0A4E0R7W2	Sorting nexin 9 variant OS=Fasciola hepatica OX=6192 GN=D915_005884 PE=4 SV=1	23.926	17	7	11	7	60.8	6.43
High	A0A504ZBK0	T-complex protein 1 subunit eta OS=Fasciola gigantica OX=46835 GN=FGIG_07642 PE=3 SV=1	23.595	19	7	11	7	59.6	6.16
High	A0A504YZY8	L-lactate dehydrogenase OS=Fasciola gigantica OX=46835 GN=FGIG_12400 PE=3 SV=1	22.84	25	7	11	7	35.9	8.31
High	A0A2H1BRQ1	ATP synthase, subunit E OS=Fasciola hepatica OX=6192 GN=D915_010873 PE=3 SV=1	21.542	30	7	12	7	26.3	7.77
High	A0A4E0QXI5	V-type proton ATPase subunit H OS=Fasciola hepatica OX=6192 GN=D915_006385 PE=3 SV=1	21.398	15	7	8	7	55.5	6.33
High	A0A2H1BRA5	Ribosome maturation protein SBDS OS=Fasciola hepatica OX=6192 GN=D915_011149 PE=4 SV=1	21.139	29	7	15	7	27.2	8.5
High	A0A504Z0Z0	Eukaryotic translation initiation factor OS=Fasciola gigantica OX=46835 GN=FGIG_11731 PE=4 SV=1	19.167	19	7	9	7	50.2	6.06
High	A0A504Y5I9	AP-2 complex subunit mu-A OS=Fasciola gigantica OX=46835 GN=FGIG_03599 PE=3 SV=1	17.5	20	7	11	7	49.4	9.55
High	A0A4E0RJS6	Multidrug resistance protein 2 OS=Fasciola hepatica OX=6192 GN=D915_007347 PE=4 SV=1	412.926	45	56	502	6	139.4	7.42
High	A0A504YFC2	Synaptotagmin 4 OS=Fasciola gigantica OX=46835 GN=FGIG_00322 PE=4 SV=1	176.337	37	32	160	6	97.6	9.04
High	A0A4E0RHK4	Putative phosphatidylinositol 4-kinase alpha protein P2 OS=Fasciola hepatica OX=6192 GN=D915_002032 PE=3 SV=1	113.016	14	31	49	6	309.5	8
High	A0A4E0QT09	Heat shock cognate protein HSP 90-beta (Fragment) OS=Fasciola hepatica OX=6192 GN=D915_010892 PE=4 SV=1	136.428	46	24	84	6	60.6	5.02
High	A0A4E0RXT5	Rab effector MyRIP OS=Fasciola hepatica OX=6192 GN=D915_000862 PE=4 SV=1	93.203	26	23	53	6	110.2	9.2
High	A0A504YCL4	Glyceraldehyde-3-phosphate dehydrogenase OS=Fasciola gigantica OX=46835 GN=FGIG_06798 PE=3 SV=1	158.095	66	21	141	6	36.5	8.05
High	A0A504YX61	Phospholipase D OS=Fasciola gigantica OX=46835 GN=FGIG_03737 PE=4 SV=1	107.321	44	17	65	6	48.3	8.6
High	A0A504YSI3	Regulator of nonsense transcripts 1 OS=Fasciola gigantica OX=46835 GN=FGIG_09652 PE=4 SV=1	43.625	20	11	17	6	88.3	8.43
High	A0A4E0R9M5	Putative aminopeptidase W07G4.4 OS=Fasciola hepatica OX=6192 GN=D915_010599 PE=4 SV=1	62.277	54	10	70	6	21.5	9.19
High	A0A504YTC0	Uncharacterized protein OS=Fasciola gigantica OX=46835 GN=FGIG_05284 PE=4 SV=1	46.305	19	9	17	6	93.4	7.47
High	A0A504YNJ7	FYVE-type domain-containing protein OS=Fasciola gigantica OX=46835 GN=FGIG_10525 PE=4 SV=1	37.716	52	9	22	6	20.9	8.47
High	A6Y9U9	Legumain-2 OS=Fasciola gigantica OX=46835 PE=2 SV=1	87.252	23	8	109	6	48.4	7.18
High	A0A504YUL5	CUB domain-containing protein OS=Fasciola gigantica OX=46835 GN=FGIG_07991 PE=4 SV=1	61.744	30	8	163	6	26.8	5.2
High	A0A504YRD6	Testis-specific serine/threonine-protein kinase 3 OS=Fasciola gigantica OX=46835 GN=FGIG_10234 PE=3 SV=1	31.237	24	8	14	6	48.1	9.52
High	A0A504Z9C7	Uncharacterized protein OS=Fasciola gigantica OX=46835 GN=FGIG_05319 PE=4 SV=1	30.952	39	8	29	6	16	9.88
High	A0A504YBU8	Small GTP-binding protein Rab1 OS=Fasciola gigantica OX=46835 GN=FGIG_02645 PE=4 SV=1	28.611	45	8	35	6	22	6.02
High	A0A504YPY2	Dynein light chain OS=Fasciola gigantica OX=46835 GN=FGIG_07349 PE=3 SV=1	72.77	58	7	45	6	10.4	7.43
High	A0A4E0QVM4	50S ribosome-binding GTPase OS=Fasciola hepatica OX=6192 GN=D915_010510 PE=4 SV=1	30.312	32	7	15	6	28.6	7.55
High	K7WKP9	CaBP3 OS=Fasciola hepatica OX=6192 GN=D915_003184 PE=2 SV=1	28.613	37	7	14	6	24.6	6.8
High	A0A504YSE8	Eukaryotic translation initiation factor 4H OS=Fasciola gigantica OX=46835 GN=FGIG_11299 PE=4 SV=1	26.773	29	7	12	6	33.2	7.9
High	A0A504YDR8	Uncharacterized protein OS=Fasciola gigantica OX=46835 GN=FGIG_12185 PE=4 SV=1	22.776	49	7	18	6	12.8	8.97
High	A0A504Y8C9	Calmodulin-4 OS=Fasciola gigantica OX=46835 GN=FGIG_03415 PE=4 SV=1	81.839	66	6	181	6	8.2	8.68
High	A0A504WSK8	Nucleoside diphosphate kinase OS=Fasciola gigantica OX=46835 GN=FGIG_05229 PE=3 SV=1	52.758	49	6	31	6	17.1	8.27
High	A0A504YDV3	Myophilin OS=Fasciola gigantica OX=46835 GN=FGIG_12455 PE=4 SV=1	52.405	53	6	37	6	17.9	9.31
High	A0A504YAH2	Putative sodium-dependent multivitamin transporter OS=Fasciola gigantica OX=46835 GN=FGIG_07532 PE=3 SV=1	42.52	24	6	50	6	29.3	7.75
High	A0A4E0S483	Secretory carrier-associated membrane protein OS=Fasciola hepatica OX=6192 GN=D915_000269 PE=3 SV=1	41.162	21	6	16	6	35.2	7.84
High	Q9NGW2	Cathepsin L OS=Fasciola gigantica OX=46835 GN=cat-L1D PE=2 SV=1	40.539	31	6	21	6	37	5.66
High	A0A504YWK3	UV excision repair protein RAD23 like protein B OS=Fasciola gigantica OX=46835 GN=FGIG_06883 PE=4 SV=1	38.908	30	6	17	6	41.1	4.65
High	A0A4E0RU04	Phospholipid scramblase OS=Fasciola hepatica OX=6192 GN=D915_004904 PE=3 SV=1	38.133	24	6	22	6	35.9	5.59
High	A0A504YIB2	Tetraspanin OS=Fasciola gigantica OX=46835 GN=FGIG_01662 PE=3 SV=1	37.038	35	6	18	6	24.2	5.54
High	A0A504Y609	Ethanol sensitive with low memory (Fragment) OS=Fasciola gigantica OX=46835 GN=FGIG_09262 PE=4 SV=1	36.997	27	6	21	6	20.1	5.29
High	A0A504YT68	Four and a half LIM domains protein 3 OS=Fasciola gigantica OX=46835 GN=FGIG_03761 PE=4 SV=1	35.249	51	6	11	6	13.4	7.68
High	A0A504YP53	RNA polymerase II transcription elongation factor OS=Fasciola gigantica OX=46835 GN=FGIG_04261 PE=3 SV=1	35.124	60	6	21	6	13.4	4.87
High	A0A4E0RFT8	Neural Wiskott-Aldrich syndrome protein OS=Fasciola hepatica OX=6192 GN=D915_003795 PE=4 SV=1	33.317	21	6	12	6	50.4	7.58
High	A0A504YXV0	Sodium/hydrogen exchanger OS=Fasciola gigantica OX=46835 GN=FGIG_08180 PE=3 SV=1	32.462	11	6	14	6	76.9	6.77
High	A0A4E0S3V6	Pleckstrin domain-containing family F OS=Fasciola hepatica OX=6192 GN=D915_000966 PE=4 SV=1	32.29	27	6	20	6	29.8	8.16
High	A0A504YRJ0	Uncharacterized protein OS=Fasciola gigantica OX=46835 GN=FGIG_07401 PE=4 SV=1	31.765	24	6	13	6	33.5	7.06
High	A0A504YDY0	Uncharacterized protein (Fragment) OS=Fasciola gigantica OX=46835 GN=FGIG_03155 PE=4 SV=1	30.686	23	6	10	6	37.5	8.5
High	A0A504YZ18	Bisphosphate nucleotidase 1 OS=Fasciola gigantica OX=46835 GN=FGIG_00873 PE=4 SV=1	30.163	26	6	14	6	34.7	6.44
High	A0A504Y5I4	Endophilin-A OS=Fasciola gigantica OX=46835 GN=FGIG_05427 PE=4 SV=1	29.981	23	6	9	6	36.4	7.31
High	A0A504YR08	Neuroserpin OS=Fasciola gigantica OX=46835 GN=FGIG_01893 PE=3 SV=1	29.602	19	6	11	6	46	8.81
High	A0A504XYC6	Uncharacterized protein OS=Fasciola gigantica OX=46835 GN=FGIG_09569 PE=4 SV=1	28.847	29	6	21	6	29	7.77
High	A0A504ZCM4	Acyl-CoA-binding protein ACBP OS=Fasciola gigantica OX=46835 GN=FGIG_12052 PE=4 SV=1	28.2	53	6	20	6	12.8	8.57
High	A0A504Z4S7	Ubiquitin-conjugating enzyme OS=Fasciola gigantica OX=46835 GN=FGIG_00654 PE=3 SV=1	26.396	46	6	10	6	22.1	6.77
High	A0A504YCS4	ANK_REP_REGION domain-containing protein OS=Fasciola gigantica OX=46835 GN=FGIG_06412 PE=4 SV=1	26.39	15	6	9	6	57.9	9.35
High	A0A2H1C4H4	Golgi-associated plant pathogenesis protein 1 OS=Fasciola hepatica OX=6192 GN=D915_007597 PE=4 SV=1	26.134	16	6	11	6	43.8	7.4
High	A0A504YTB9	Ng-dimethylarginine dimethylaminohydrolase OS=Fasciola gigantica OX=46835 GN=FGIG_08186 PE=4 SV=1	25.908	23	6	11	6	31.2	6.86
High	A0A504Z1Q5	Uncharacterized protein OS=Fasciola gigantica OX=46835 GN=FGIG_01552 PE=4 SV=1	25.667	85	6	17	6	8.3	5.16
High	A0A504YL84	Mediator of cell motility 1 OS=Fasciola gigantica OX=46835 GN=FGIG_08835 PE=3 SV=1	24.282	37	6	11	6	33.3	6.73
High	A0A4E0R8G7	Protein TFG OS=Fasciola hepatica OX=6192 GN=D915_011055 PE=4 SV=1	23.94	35	6	13	6	18.6	4.75
High	A0A4E0R703	Putative Microtubule-associated protein RP/EB family member OS=Fasciola hepatica OX=6192 GN=D915_006470 PE=4 SV=1	23.329	43	6	9	6	12.5	4.82
High	A0A504YR98	Impact family protein OS=Fasciola gigantica OX=46835 GN=FGIG_07196 PE=4 SV=1	22.764	19	6	10	6	36	6.52
High	A0A504YXW7	Far upstream element-binding protein 2 OS=Fasciola gigantica OX=46835 GN=FGIG_09856 PE=4 SV=1	21.261	12	6	9	6	56.1	7.55
High	A0A504Y2U1	Cystic fibrosis transmembrane conductance regulator OS=Fasciola gigantica OX=46835 GN=FGIG_06354 PE=4 SV=1	21.182	4	6	8	6	212.4	7.49
High	A0A504Y8G6	Multiple inositol polyphosphate phosphatase OS=Fasciola gigantica OX=46835 GN=FGIG_09825 PE=3 SV=1	20.529	14	6	11	6	60	7.99
High	A0A4E0RS26	Rho-GAP domain-containing protein OS=Fasciola hepatica OX=6192 GN=D915_000158 PE=4 SV=1	20.334	5	6	7	6	189.1	8.69
High	A0A504Z8I5	N-myc downstream regulated OS=Fasciola gigantica OX=46835 GN=FGIG_01277 PE=4 SV=1	19.893	25	6	8	6	39.6	6.2
High	A0A2H1CPR0	16 kDa calcium-binding protein OS=Fasciola hepatica OX=6192 GN=D915_002137 PE=4 SV=1	19.867	41	6	12	6	16	4.44
High	A0A504YP89	Epidermal growth factor receptor kinase substrate 8 protein 1 OS=Fasciola gigantica OX=46835 GN=FGIG_05698 PE=4 SV=1	18.931	10	6	8	6	83.5	8.7
High	A0A4E0REL7	Toll-interacting protein B OS=Fasciola hepatica OX=6192 GN=D915_001936 PE=4 SV=1	18.847	29	6	10	6	29.3	5.85
High	A0A4E0RGN8	Coiled-coil domain-containing protein 124-A OS=Fasciola hepatica OX=6192 GN=D915_001107 PE=4 SV=1	18.117	26	6	10	6	25.8	9.31
High	A0A4E0R5I5	Actin-related protein 2 OS=Fasciola hepatica OX=6192 GN=D915_005896 PE=3 SV=1	17.742	19	6	10	6	44.5	7.78
High	A0A504YRP0	Tyrosine-protein kinase OS=Fasciola gigantica OX=46835 GN=FGIG_02853 PE=3 SV=1	17.409	8	6	6	6	96.3	8.63
High	A0A504YMI1	Suppressor of profilin 2 OS=Fasciola gigantica OX=46835 GN=FGIG_12414 PE=4 SV=1	16.09	29	6	11	6	25.3	8.12
High	A0A4E0R8H5	Phospholipase OS=Fasciola hepatica OX=6192 GN=D915_005996 PE=3 SV=1	236.805	37	39	151	5	139.2	8.44
High	A0A4E0RJ38	ATP-binding cassette sub-family B member OS=Fasciola hepatica OX=6192 GN=D915_001064 PE=4 SV=1	156.396	37	32	82	5	109.6	7.03
High	A0A504YR48	Phospholipase D (Fragment) OS=Fasciola gigantica OX=46835 GN=FGIG_03736 PE=4 SV=1	181.655	47	28	100	5	84.9	8.35
High	A0A504YQR0	Sodium-coupled neutral amino acid transporter 9 OS=Fasciola gigantica OX=46835 GN=FGIG_01336 PE=4 SV=1	232.384	34	20	363	5	70.5	7.36
High	A0A4E0S1Y5	Type I inositol 3 4-bisphosphate 4-phosphatase OS=Fasciola hepatica OX=6192 GN=D915_002282 PE=4 SV=1	87.536	27	20	37	5	115.1	7.74
High	A0A504XV93	Peptidase D OS=Fasciola gigantica OX=46835 GN=FGIG_12081 PE=3 SV=1	120.58	50	18	87	5	45.3	6.86
High	A0A4E0RW37	AP complex subunit beta OS=Fasciola hepatica OX=6192 GN=D915_003603 PE=3 SV=1	97.935	31	18	40	5	101.2	5.06
High	A0A2H1CUC2	FerI domain protein OS=Fasciola hepatica OX=6192 GN=D915_01379 PE=4 SV=1	160.661	63	16	150	5	31.6	7.05
High	A0A2H1CK96	Uncharacterized protein OS=Fasciola hepatica OX=6192 GN=D915_003119 PE=4 SV=1	101.548	40	16	94	5	44.5	5.05
High	A0A0K1NZF7	Thioredoxin-glutathione reductase 2 OS=Fasciola gigantica OX=46835 PE=2 SV=1	83.578	45	16	34	5	70.9	7.91
High	A0A4E0S3H1	Phosphodiesterase-nucleotide pyrophosphatase OS=Fasciola hepatica OX=6192 GN=D915_001731 PE=4 SV=1	115.598	34	15	103	5	60.7	6.38
High	A0A504YIC5	Phospholipid-transporting ATPase OS=Fasciola gigantica OX=46835 GN=FGIG_10745 PE=4 SV=1	56.458	27	15	33	5	107.7	5.71
High	A0A4E0RU00	Na(+)/H(+) exchange regulatory cofactor NHE-RF OS=Fasciola hepatica OX=6192 GN=D915_008605 PE=4 SV=1	77.505	40	14	35	5	51.2	5.34
High	A0A4E0RGW0	Glycylpeptide N-tetradecanoyltransferase OS=Fasciola hepatica OX=6192 GN=D915_008478 PE=3 SV=1	46.704	39	13	21	5	55.2	8.28
High	I6Z120	Glucose transporter OS=Fasciola gigantica OX=46835 PE=2 SV=1	172.094	23	12	171	5	54.3	7.87
High	A0A504YDF5	Cytidine deaminase OS=Fasciola gigantica OX=46835 GN=FGIG_05784 PE=3 SV=1	91.58	90	10	74	5	15.1	7.66
High	A0A4E0S186	Uncharacterized protein OS=Fasciola hepatica OX=6192 GN=D915_005063 PE=4 SV=1	86.704	53	10	76	5	25.6	7.65
High	A0A504YZP1	Ras protein O-Krev OS=Fasciola gigantica OX=46835 GN=FGIG_05689 PE=4 SV=1	49.507	53	9	59	5	20.9	6.06
High	A0A4E0R8C8	Putative actin-interacting protein 1 OS=Fasciola hepatica OX=6192 GN=D915_007193 PE=4 SV=1	39.685	24	9	28	5	51.8	6.43
High	A0A504YNC4	DM9 domain-containing protein OS=Fasciola gigantica OX=46835 GN=FGIG_01205 PE=4 SV=1	71.653	70	8	75	5	17.2	7.28
High	A0A504YYS0	Tegumental calcium-binding EF-hand protein 3 OS=Fasciola gigantica OX=46835 GN=FGIG_09302 PE=4 SV=1	57.4	56	8	35	5	22.1	5.64
High	A0A4E0RNF3	Translation machinery-associated protein 20 OS=Fasciola hepatica OX=6192 GN=D915_006787 PE=4 SV=1	47.942	58	8	24	5	20.3	8.16
High	A0A504YZT4	Tegumental calcium-binding EF-hand protein 4 OS=Fasciola gigantica OX=46835 GN=FGIG_09303 PE=4 SV=1	47.489	41	8	38	5	22.3	6.3
High	A0A4E0RDX9	PDZ domain-containing protein OS=Fasciola hepatica OX=6192 GN=D915_003559 PE=4 SV=1	102.901	23	7	156	5	31	8.5
High	A0A504YVL4	ARF small monomeric GTPase OS=Fasciola gigantica OX=46835 GN=FGIG_08984 PE=3 SV=1	39.792	44	7	31	5	20.5	6.34
High	A0A504Y9C3	Glutathione peroxidase OS=Fasciola gigantica OX=46835 GN=FGIG_06396 PE=4 SV=1	37.432	64	7	33	5	8	9.47
High	A0A504YSC3	Ras domain containing protein OS=Fasciola gigantica OX=46835 GN=FGIG_00226 PE=4 SV=1	33.828	37	7	25	5	22.4	7.99
High	A0A2H1C5J2	WD domain, G-beta repeat protein (Fragment) OS=Fasciola hepatica OX=6192 GN=D915_10999 PE=4 SV=1	29.485	48	7	14	5	24.4	9.6
High	A0A504YS19	RAS small monomeric GTPase Rab6 OS=Fasciola gigantica OX=46835 GN=FGIG_06528 PE=4 SV=1	20.13	37	7	18	5	22.1	7.25
High	A0A504YNX9	Dynein light chain OS=Fasciola gigantica OX=46835 GN=FGIG_10861 PE=3 SV=1	60.968	74	6	30	5	10.3	7.43
High	A0A4E0R4A4	Carbonic anhydrase XII OS=Fasciola hepatica OX=6192 GN=D915_008291 PE=3 SV=1	54.395	31	6	33	5	35.4	7.02
High	A0A504YIP0	SCP domain-containing protein OS=Fasciola gigantica OX=46835 GN=FGIG_01007 PE=4 SV=1	43.851	22	6	84	5	21.6	9.47
High	A0A504YT05	Carbonic anhydrase XII OS=Fasciola gigantica OX=46835 GN=FGIG_06832 PE=3 SV=1	43.723	31	6	23	5	35.3	7.21
High	A0A504Z060	Tetraspanin OS=Fasciola gigantica OX=46835 GN=FGIG_03543 PE=3 SV=1	30.498	29	6	30	5	24	7.99
High	A0A504YC83	Ubiquitin carboxyl-terminal hydrolase OS=Fasciola gigantica OX=46835 GN=FGIG_06318 PE=3 SV=1	16.521	7	6	11	5	102.7	5.15
High	A0A504YSV3	Programmed cell death protein 6 OS=Fasciola gigantica OX=46835 GN=FGIG_10985 PE=4 SV=1	69.195	51	5	47	5	19.7	6.07
High	Q4KSL7	SAP-2 OS=Fasciola gigantica OX=46835 GN=SAP-2 PE=2 SV=1	51.058	64	5	20	5	11.7	5.8
High	A0A504Y5V7	Uncharacterized protein OS=Fasciola gigantica OX=46835 GN=FGIG_05183 PE=4 SV=1	45.933	36	5	56	5	22.4	5.58
High	A0A4E0RED5	Ras C3 botulinum toxin substrate 1 OS=Fasciola hepatica OX=6192 GN=D915_003104 PE=4 SV=1	42.616	35	5	40	5	21.2	8.22
High	A0A2H1BY34	Cupin domain protein OS=Fasciola hepatica OX=6192 GN=D915_13073 PE=4 SV=1	42.081	74	5	26	5	11.5	6.37
High	A0A2H1BZM1	Uncharacterized protein OS=Fasciola hepatica OX=6192 GN=D915_12523 PE=4 SV=1	38.917	23	5	21	5	21.7	9.85
High	A0A504YVZ9	Calcium-binding protein (Fragment) OS=Fasciola gigantica OX=46835 GN=FGIG_09958 PE=4 SV=1	36.756	31	5	19	5	29.1	6.35
High	A0A504Z1G4	Uncharacterized protein OS=Fasciola gigantica OX=46835 GN=FGIG_07142 PE=3 SV=1	36.529	57	5	18	5	13.9	5.48
High	A0A504YEC4	Transcription factor BTF3 OS=Fasciola gigantica OX=46835 GN=FGIG_11146 PE=3 SV=1	36.369	49	5	18	5	14.1	9.91
High	A0A504YY50	Feline leukemia virus subgroup C receptor protein 1 OS=Fasciola gigantica OX=46835 GN=FGIG_06835 PE=4 SV=1	32.855	12	5	18	5	61.3	7.5
High	A0A504Y8W0	Phosphatase 1B OS=Fasciola gigantica OX=46835 GN=FGIG_01709 PE=3 SV=1	32.085	22	5	15	5	37.6	4.96
High	A0A4E0RCY3	Ferritin OS=Fasciola hepatica OX=6192 GN=D915_002243 PE=3 SV=1	31.895	33	5	13	5	25.9	6.95
High	A0A504YW74	Microtubule-associated protein RP/EB family member OS=Fasciola gigantica OX=46835 GN=FGIG_04512 PE=4 SV=1	31.363	31	5	15	5	27.9	8.44
High	A0A2H1CHU6	Beta/gamma crystallin 'Greek key' domain-containing protein OS=Fasciola hepatica OX=6192 GN=D915_003574 PE=4 SV=1	28.633	27	5	15	5	26.1	7.97
High	A0A4E0R885	PH domain-containing protein OS=Fasciola hepatica OX=6192 GN=D915_006093 PE=4 SV=1	26.97	29	5	13	5	31.5	9.38
High	A0A504YP20	Programmed cell death protein 6 OS=Fasciola gigantica OX=46835 GN=FGIG_12457 PE=4 SV=1	25.805	48	5	10	5	19.8	5.48
High	A0A2H1BZK0	Fatty acid binding protein a OS=Fasciola hepatica OX=6192 GN=D915_008422 PE=3 SV=1	25.746	42	5	15	5	14.6	8.97
High	A0A4E0RF84	RAB3C member RAS oncogene family OS=Fasciola hepatica OX=6192 GN=D915_002781 PE=4 SV=1	25.339	34	5	16	5	15.3	7.8
High	A0A2H1CLM9	DnaK family protein OS=Fasciola hepatica OX=6192 GN=D915_002704 PE=3 SV=1	24.028	16	5	8	5	60.9	6.35
High	A0A4E0RGN7	GRB2 adaptor protein a OS=Fasciola hepatica OX=6192 GN=D915_002819 PE=4 SV=1	22.759	29	5	10	5	26.9	5.85
High	A0A2H1CV20	Uncharacterized protein OS=Fasciola hepatica OX=6192 GN=D915_000758 PE=4 SV=1	22.55	42	5	29	5	12.6	9.69
High	A0A504Y2Y1	Ubiquitin-conjugating enzyme OS=Fasciola gigantica OX=46835 GN=FGIG_03290 PE=3 SV=1	22.317	43	5	13	5	16.6	7.05
High	A0A4E0RNZ3	Protein-L-isoaspartate O-methyltransferase OS=Fasciola hepatica OX=6192 GN=D915_001785 PE=3 SV=1	22.209	21	5	10	5	29.2	7.08
High	A0A504Y7W9	Transmembrane protein 63C OS=Fasciola gigantica OX=46835 GN=FGIG_00572 PE=4 SV=1	21.434	7	5	8	5	99.1	8.6
High	A0A2H1CA27	CS domain-containing protein OS=Fasciola hepatica OX=6192 GN=D915_005444 PE=4 SV=1	21.346	26	5	16	5	14.1	9.2
High	A0A4E0RJV9	Golgi-associated plant pathogenesis protein 1 OS=Fasciola hepatica OX=6192 GN=D915_002410 PE=3 SV=1	21.339	45	5	9	5	18.3	9.07
High	A0A504ZD28	Arrestin OS=Fasciola gigantica OX=46835 GN=FGIG_08778 PE=4 SV=1	21.067	5	5	8	5	132.9	7.53
High	A0A504YKP7	WH2 domain-containing protein OS=Fasciola gigantica OX=46835 GN=FGIG_05240 PE=4 SV=1	20.868	17	5	9	5	41.8	10.59
High	A0A504YHB5	Putative mediator of cell motility 1 OS=Fasciola gigantica OX=46835 GN=FGIG_08836 PE=3 SV=1	20.795	33	5	8	5	36.4	7.87
High	A0A504Z4F7	Phosphoglucomutase OS=Fasciola gigantica OX=46835 GN=FGIG_07540 PE=3 SV=1	20.59	12	5	10	5	63.6	7.15
High	A0A504YUU0	FERM domain-containing protein 5 OS=Fasciola gigantica OX=46835 GN=FGIG_01150 PE=4 SV=1	20.411	14	5	13	5	55.6	9.09
High	A0A504YHF0	Protein IST1 OS=Fasciola gigantica OX=46835 GN=FGIG_07220 PE=4 SV=1	20.223	34	5	9	5	28.3	6.1
High	A0A504YZ75	Nascent polypeptide-associated complex subunit alpha (Fragment) OS=Fasciola gigantica OX=46835 GN=FGIG_11242 PE=4 SV=1	20.207	25	5	9	5	26.5	5.33
High	A0A504Z1R5	Calcium/calmodulin-dependent protein kinase type II subunit delta OS=Fasciola gigantica OX=46835 GN=FGIG_04063 PE=4 SV=1	20.154	14	5	7	5	58.6	7.3
High	A0A504YLY7	Uncharacterized protein OS=Fasciola gigantica OX=46835 GN=FGIG_04941 PE=4 SV=1	19.876	12	5	14	5	61.2	9.26
High	A0A4E0R5N0	Serine/threonine protein phosphatase 2A regulatory subunit OS=Fasciola hepatica OX=6192 GN=D915_007640 PE=3 SV=1	19.323	11	5	8	5	55.7	7.09
High	A0A504YP33	Serine/threonine-protein phosphatase 2A 55 kDa regulatory subunit B OS=Fasciola gigantica OX=46835 GN=FGIG_08480 PE=3 SV=1	19.316	19	5	6	5	55.7	5.81
High	A0A2H1BT32	Actin OS=Fasciola hepatica OX=6192 GN=D915_14992 PE=3 SV=1	19.139	34	5	7	5	33.3	6.46
High	A0A504Y6F5	Dipeptidyl peptidase OS=Fasciola gigantica OX=46835 GN=FGIG_09152 PE=4 SV=1	19.085	12	5	6	5	69	6.01
High	A0A504YQW4	EH domain-binding protein 1 OS=Fasciola gigantica OX=46835 GN=FGIG_05786 PE=4 SV=1	19.056	9	5	8	5	106.2	8.63
High	A0A2H1CI06	Tetratricopeptide repeat protein OS=Fasciola hepatica OX=6192 GN=D915_05574 PE=4 SV=1	18.92	28	5	9	5	27	8.32
High	A0A4E0RVR6	UMP-CMP kinase OS=Fasciola hepatica OX=6192 GN=D915_003386 PE=3 SV=1	18.787	34	5	9	5	21.9	6.86
High	A0A504Z4W8	Serine/threonine-protein kinase ULK2 OS=Fasciola gigantica OX=46835 GN=FGIG_04921 PE=4 SV=1	18.78	12	5	8	5	57.7	9.66
High	A0A504YHF7	Acyl protein thioesterase 1 OS=Fasciola gigantica OX=46835 GN=FGIG_05013 PE=4 SV=1	18.687	28	5	6	5	25.8	6.51
High	A0A4E0RDW3	Copine VIII OS=Fasciola hepatica OX=6192 GN=D915_003500 PE=4 SV=1	18.648	10	5	9	5	64.8	5.78
High	A0A504YKT7	Tryptophanyl-tRNA synthetase OS=Fasciola gigantica OX=46835 GN=FGIG_10324 PE=3 SV=1	18.321	14	5	6	5	47.8	7.83
High	A0A504YFY9	Orotidine 5'-phosphate decarboxylase OS=Fasciola gigantica OX=46835 GN=FGIG_07808 PE=3 SV=1	18.153	4	5	7	5	170.9	6.27
High	A0A4E0R8L4	Protein transport protein SEC23 OS=Fasciola hepatica OX=6192 GN=D915_007146 PE=3 SV=1	18.111	11	5	6	5	86	7.06
High	A0A4E0RK69	T-complex protein subunit epsilon OS=Fasciola hepatica OX=6192 GN=D915_007906 PE=3 SV=1	17.823	11	5	6	5	60.1	5.86
High	A0A4E0RF04	H(+)/Cl(-) exchange transporter 7 OS=Fasciola hepatica OX=6192 GN=D915_003841 PE=3 SV=1	17.817	10	5	8	5	87.9	7.75
High	A0A4E0R9F5	Uncharacterized protein OS=Fasciola hepatica OX=6192 GN=D915_005498 PE=4 SV=1	17.813	23	5	6	5	28.3	8.59
High	A0A504YBR5	Putative oxidoreductase TDA3 OS=Fasciola gigantica OX=46835 GN=FGIG_06543 PE=4 SV=1	17.637	14	5	9	5	45.5	7.14
High	A0A4E0R9U3	Uncharacterized protein OS=Fasciola hepatica OX=6192 GN=D915_006319 PE=4 SV=1	17.08	26	5	8	5	28	5.1
High	A0A504YFX2	Ubiquitin-fold modifier-conjugating enzyme 1 OS=Fasciola gigantica OX=46835 GN=FGIG_08499 PE=3 SV=1	17.015	30	5	8	5	19	7.37
High	A0A150ZZT2	Uncharacterized protein OS=Neorickettsia sp. 179522 OX=1714371 GN=AS219_02390 PE=4 SV=1	16.566	12	5	5	5	47.3	7.11
High	A0A4E0RYD8	T-complex protein 1 subunit delta OS=Fasciola hepatica OX=6192 GN=D915_007995 PE=3 SV=1	16.399	11	5	6	5	58.3	7.59
High	A0A504YNL9	Uncharacterized protein OS=Fasciola gigantica OX=46835 GN=FGIG_12386 PE=4 SV=1	16.285	5	5	6	5	185.5	5.8
High	A0A4E0R2C4	Uncharacterized protein OS=Fasciola hepatica OX=6192 GN=D915_007210 PE=4 SV=1	16.068	20	5	10	5	36.3	5.15
High	A0A504Z5L7	Uncharacterized protein OS=Fasciola gigantica OX=46835 GN=FGIG_08655 PE=4 SV=1	15.766	15	5	7	5	51.2	6.99
High	A0A504YTJ2	Basigin OS=Fasciola gigantica OX=46835 GN=FGIG_00657 PE=4 SV=1	15.392	15	5	11	5	38.9	5.74
High	A0A504YWS3	RNA terminal phosphate cyclase domain 1 OS=Fasciola gigantica OX=46835 GN=FGIG_03848 PE=4 SV=1	15.23	14	5	6	5	38.9	8.27
High	A0A504ZAT3	V-type proton ATPase subunit C OS=Fasciola gigantica OX=46835 GN=FGIG_00266 PE=3 SV=1	15.205	15	5	7	5	43.9	6.47
High	A0A504YRM7	Putative Ankyrin repeat-containing OS=Fasciola gigantica OX=46835 GN=FGIG_02952 PE=4 SV=1	15.113	12	5	6	5	77	6.46
High	A0A504YPN0	Chaperonin containing T-complex polypeptide subunit zeta OS=Fasciola gigantica OX=46835 GN=FGIG_03371 PE=3 SV=1	15.111	12	5	7	5	59.7	7.08
High	A0A2H1BV01	Peptidylprolyl isomerase OS=Fasciola hepatica OX=6192 GN=D915_009749 PE=4 SV=1	15.073	63	5	13	5	11.8	8.43
High	A0A4E0S1P4	Putative ras similarity family OS=Fasciola hepatica OX=6192 GN=D915_004394 PE=4 SV=1	15.054	24	5	8	5	20.9	8.82
High	A0A4E0RLJ5	Innexin OS=Fasciola hepatica OX=6192 GN=inx PE=3 SV=1	14.712	9	5	5	5	51.9	8.19
High	A0A4E0R2I5	Ubiquitin conjugating enzyme variant OS=Fasciola hepatica OX=6192 GN=D915_009595 PE=4 SV=1	14.466	32	5	9	5	16.9	7.25
High	K7YEX8	Glutathione S-transferase omega class OS=Fasciola gigantica OX=46835 PE=2 SV=1	14.151	18	5	9	5	27.5	7.83
High	A0A4E0RGV2	Solute carrier family 2 facilitated glucose transporter member 3 OS=Fasciola hepatica OX=6192 GN=D915_003952 PE=3 SV=1	13.53	8	5	11	5	58.5	8.32
High	A0A151A026	Uncharacterized protein OS=Neorickettsia sp. 179522 OX=1714371 GN=AS219_02160 PE=4 SV=1	13.491	15	5	8	5	35.9	8.48
High	A0A504Y392	Putative beta thymosin OS=Fasciola gigantica OX=46835 GN=FGIG_06704 PE=4 SV=1	13.171	56	5	9	5	9.2	7.24
High	A0A504YSJ9	Cysteine protease OS=Fasciola gigantica OX=46835 GN=FGIG_02438 PE=3 SV=1	12.266	11	5	7	5	63.4	7.75
High	A0A2H1C140	Uncharacterized protein (Fragment) OS=Fasciola hepatica OX=6192 GN=D915_11975 PE=4 SV=1	12.057	25	5	11	5	17.7	9.5
High	A0A504YST8	PGRP domain-containing protein OS=Fasciola gigantica OX=46835 GN=FGIG_01208 PE=4 SV=1	11.999	7	5	9	5	79.8	7.12
High	A0A4E0RWW0	Calcium-dependent protein kinase C (Fragment) OS=Fasciola hepatica OX=6192 GN=D915_006901 PE=4 SV=1	10.363	7	5	10	5	63.9	7.17
High	A0A504ZB63	Myoferlin OS=Fasciola gigantica OX=46835 GN=FGIG_11155 PE=4 SV=1	429.994	75	52	528	4	79	6.34
High	A0A4E0S3V9	Anoctamin OS=Fasciola hepatica OX=6192 GN=D915_000900 PE=3 SV=1	153.346	30	30	122	4	122.6	7.42
High	A0A2H1CDS8	Dynamin family protein OS=Fasciola hepatica OX=6192 GN=D915_004572 PE=3 SV=1	206.962	62	29	105	4	61.2	7.37
High	A0A4E0R5N3	Syntaxin-binding protein 1 OS=Fasciola hepatica OX=6192 GN=D915_006772 PE=3 SV=1	135.977	48	25	78	4	81.7	7.66
High	A0A504YDP2	Protein kinase C kinase 2 OS=Fasciola gigantica OX=46835 GN=FGIG_01782 PE=4 SV=1	93.56	23	25	46	4	147.8	7.53
High	A0A504Y6H5	Cytoplasmic actin OS=Fasciola gigantica OX=46835 GN=FGIG_11109 PE=3 SV=1	117.099	66	22	82	4	41.6	5.58
High	A0A504Z083	Vesicle-fusing ATPase OS=Fasciola gigantica OX=46835 GN=FGIG_06435 PE=3 SV=1	78.415	38	21	38	4	74.1	7.74
High	A0A504Z7L2	Uncharacterized protein (Fragment) OS=Fasciola gigantica OX=46835 GN=FGIG_06079 PE=4 SV=1	108.233	46	20	46	4	66.1	5.67
High	A0A504YWV2	Gill-specific calpain OS=Fasciola gigantica OX=46835 GN=FGIG_01291 PE=3 SV=1	65.002	28	18	42	4	83.4	6.92
High	A0A2H1CJ88	Globin OS=Fasciola hepatica OX=6192 GN=D915_003344 PE=3 SV=1	85.862	67	14	68	4	17.1	9.03
High	A0A2H1C281	Papain family cysteine protease OS=Fasciola hepatica OX=6192 GN=D915_008045 PE=3 SV=1	77.982	45	13	66	4	38.3	7.56
High	A0A504YN42	Gamma-soluble NSF attachment protein OS=Fasciola gigantica OX=46835 GN=FGIG_06293 PE=4 SV=1	48.022	41	13	23	4	41.6	5.41
High	A0A4E0QZU2	Endophilin-B1 OS=Fasciola hepatica OX=6192 GN=D915_008330 PE=4 SV=1	75.93	60	12	54	4	23.1	7.68
High	A0A504WUS6	E3 ubiquitin-protein ligase OS=Fasciola gigantica OX=46835 GN=FGIG_08415 PE=4 SV=1	48.804	39	12	42	4	41.8	5.24
High	A0A4E0QVP0	VIT domain-containing protein OS=Fasciola hepatica OX=6192 GN=D915_010177 PE=4 SV=1	70.136	39	11	57	4	39.6	5.77
High	A0A4E0RHS8	Filamin-A OS=Fasciola hepatica OX=6192 GN=D915_003281 PE=4 SV=1	37.466	6	9	14	4	284.7	5.74
High	A0A504Z296	Ubiquitin-conjugating enzyme OS=Fasciola gigantica OX=46835 GN=FGIG_06690 PE=3 SV=1	40.61	48	8	31	4	19.1	8.15
High	A0A504YBL5	DM9 domain-containing protein OS=Fasciola gigantica OX=46835 GN=FGIG_11523 PE=4 SV=1	40.526	65	7	24	4	17.4	5.96
High	A8I5A2	Cathepsin L (Fragment) OS=Fasciola gigantica OX=46835 GN=cat-L1F PE=2 SV=1	31.828	31	7	22	4	27.4	5.49
High	A0A4E0R9P0	Rab-gap/tbc OS=Fasciola hepatica OX=6192 GN=D915_005585 PE=4 SV=1	24.601	16	7	10	4	62.8	8.57
High	A0A504YS48	Rab family other OS=Fasciola gigantica OX=46835 GN=FGIG_05770 PE=4 SV=1	47.261	81	6	42	4	10.1	7.87
High	A0A4E0RW83	Legumain like OS=Fasciola hepatica OX=6192 GN=D915_002224 PE=4 SV=1	45.658	18	6	26	4	48.5	7.03
High	C6GC97	Cystatin A (Stefin A) (Predicted) OS=Fasciola gigantica OX=46835 GN=FGIG_04400 PE=2 SV=1	32.507	43	6	52	4	11	7.83
High	A0A504YIF4	Uncharacterized protein (Fragment) OS=Fasciola gigantica OX=46835 GN=FGIG_03083 PE=4 SV=1	28.786	35	6	37	4	18.2	9.42
High	A0A4E0RMW0	cAMP-dependent protein kinase type II-alpha regulatory subunit OS=Fasciola hepatica OX=6192 GN=D915_001055 PE=4 SV=1	20.884	17	6	9	4	39.9	6.83
High	A0A4E0RK77	Uncharacterized protein OS=Fasciola hepatica OX=6192 GN=D915_002006 PE=4 SV=1	20.024	9	6	9	4	84	6.6
High	A0A504YXV3	Placenta-specificprotein 8 protein OS=Fasciola gigantica OX=46835 GN=FGIG_07833 PE=4 SV=1	63.676	50	5	94	4	13.2	5.71
High	A0A504YZ11	Tetraspanin-CD63 receptor OS=Fasciola gigantica OX=46835 GN=FGIG_02219 PE=3 SV=1	57.894	25	5	72	4	32.9	6.18
High	A0A504YDF3	Uncharacterized protein OS=Fasciola gigantica OX=46835 GN=FGIG_03274 PE=4 SV=1	22.994	37	5	49	4	14.8	7.74
High	A0A504Z2C7	Serine/threonine-protein phosphatase OS=Fasciola gigantica OX=46835 GN=FGIG_06127 PE=3 SV=1	19.368	18	5	11	4	39.1	7.01
High	A0A4E0R2X3	Kinesin protein OS=Fasciola hepatica OX=6192 GN=D915_009517 PE=3 SV=1	19.04	23	5	10	4	32.9	8.53
High	A0A504Z8W9	Putative NAM7-nonsense-mediated mRNA decay protein OS=Fasciola gigantica OX=46835 GN=FGIG_04808 PE=4 SV=1	16.385	8	5	6	4	88	8.94
High	A0A4E0QUU1	Saposin B-type domain-containing protein OS=Fasciola hepatica OX=6192 GN=D915_011126 PE=4 SV=1	15.706	49	5	14	4	10.5	5.06
High	A0A504Z108	CD59 protein OS=Fasciola gigantica OX=46835 GN=FGIG_08043 PE=4 SV=1	69.464	19	4	105	4	13.5	8.63
High	A0A504YTP0	CUB domain-containing protein OS=Fasciola gigantica OX=46835 GN=FGIG_03242 PE=4 SV=1	55.18	27	4	279	4	19.3	8.16
High	A0A504YEM8	Dynein light chain OS=Fasciola gigantica OX=46835 GN=FGIG_11380 PE=3 SV=1	42.617	30	4	24	4	17.3	8.56
High	A0A504YSV7	Superoxide dismutase [Cu-Zn] OS=Fasciola gigantica OX=46835 GN=FGIG_06505 PE=3 SV=1	29.633	34	4	19	4	15.9	6.35
High	A0A4E0R873	Tetraspanin-6 OS=Fasciola hepatica OX=6192 GN=D915_004328 PE=3 SV=1	27.568	25	4	8	4	37.5	5.36
High	A0A2H1C4Z4	Receptor expression-enhancing protein OS=Fasciola hepatica OX=6192 GN=D915_10483 PE=3 SV=1	26.052	22	4	9	4	21.4	8.07
High	A0A504XMC1	Ras protein Rab-5C OS=Fasciola gigantica OX=46835 GN=FGIG_12164 PE=4 SV=1	26.023	27	4	15	4	14.1	8.13
High	A0A4E0RRF4	Muscle LIM protein 1 OS=Fasciola hepatica OX=6192 GN=D915_000610 PE=4 SV=1	23.743	57	4	11	4	8.9	8.27
High	A0A4E0R1W4	Uncharacterized protein OS=Fasciola hepatica OX=6192 GN=D915_007501 PE=4 SV=1	23.341	9	4	13	4	81.6	8.95
High	A0A504YFP3	Ubiquitin carboxyl-terminal hydrolase OS=Fasciola gigantica OX=46835 GN=FGIG_03363 PE=3 SV=1	22.462	22	4	6	4	38.3	7.9
High	A0A504YWT1	Uncharacterized protein OS=Fasciola gigantica OX=46835 GN=FGIG_09102 PE=4 SV=1	21.803	33	4	11	4	15.5	5.83
High	A0A2H1BZT4	Uncharacterized protein OS=Fasciola hepatica OX=6192 GN=D915_12429 PE=4 SV=1	20.782	20	4	10	4	30.1	6.38
High	A0A2H1C3W9	DNA-binding protein OS=Fasciola hepatica OX=6192 GN=D915_10907 PE=4 SV=1	20.397	14	4	7	4	42.9	7.24
High	A0A2H1CC43	Ubiquitin family protein OS=Fasciola hepatica OX=6192 GN=D915_08609 PE=4 SV=1	20.2	22	4	5	4	30.2	5.53
High	A0A504YSJ1	Uncharacterized protein OS=Fasciola gigantica OX=46835 GN=FGIG_02249 PE=4 SV=1	20.061	27	4	15	4	23.2	7.24
High	A0A2H1CFL7	CUB domain-containing protein OS=Fasciola hepatica OX=6192 GN=D915_003905 PE=4 SV=1	20.06	17	4	18	4	29.6	7.49
High	A0A4E0RGI9	Uncharacterized protein OS=Fasciola hepatica OX=6192 GN=D915_008997 PE=4 SV=1	19.817	40	4	8	4	13.3	8.13
High	A0A4E0R246	Natterin-4 OS=Fasciola hepatica OX=6192 GN=D915_009103 PE=4 SV=1	19.672	37	4	6	4	16.8	6.37
High	A0A504WSL6	Tubulin-specific chaperone A OS=Fasciola gigantica OX=46835 GN=FGIG_07176 PE=3 SV=1	19.585	50	4	9	4	13.3	5.24
High	A0A4E0S3L7	UPF0047 protein YjbQ OS=Fasciola hepatica OX=6192 GN=D915_000049 PE=4 SV=1	19.373	31	4	7	4	16.8	7.53
High	A0A2H1CGM6	MA3 domain protein (Fragment) OS=Fasciola hepatica OX=6192 GN=D915_06797 PE=4 SV=1	19.288	10	4	7	4	62.8	6.37
High	A0A4E0R383	CD59 protein OS=Fasciola hepatica OX=6192 GN=D915_008394 PE=4 SV=1	19.279	26	4	9	4	14.7	8.78
High	A0A504YQD6	Uncharacterized protein OS=Fasciola gigantica OX=46835 GN=FGIG_04403 PE=3 SV=1	18.798	17	4	15	4	29.8	7.47
High	A0A4E0R2X6	Nuclear transport factor 2 OS=Fasciola hepatica OX=6192 GN=D915_007444 PE=4 SV=1	18.66	35	4	9	4	14.1	5.41
High	A0A504YPR0	Uncharacterized protein OS=Fasciola gigantica OX=46835 GN=FGIG_10587 PE=4 SV=1	18.179	42	4	7	4	12.5	9.28
High	A0A4E0R581	Dual specificity phosphatase OS=Fasciola hepatica OX=6192 GN=D915_005526 PE=4 SV=1	17.787	39	4	7	4	16.8	8.1
High	A0A504Z1P1	Fatty acid-binding protein type V OS=Fasciola gigantica OX=46835 GN=FGIG_05100 PE=3 SV=1	17.708	30	4	17	4	17.4	8.35
High	A0A504YAP6	Ezrin-radixin-moesin-binding phosphoprotein 50 OS=Fasciola gigantica OX=46835 GN=FGIG_11873 PE=4 SV=1	17.525	26	4	7	4	21.3	6.14
High	A0A504Y8I4	Calcium binding protein OS=Fasciola gigantica OX=46835 GN=FGIG_03420 PE=4 SV=1	17.517	48	4	10	4	7.7	5.91
High	A0A504YFJ3	Maleylacetoacetate isomerase MaiA OS=Fasciola gigantica OX=46835 GN=FGIG_09848 PE=3 SV=1	17.428	21	4	6	4	25.6	7.21
High	A0A504YMY8	Voltage-dependent anion-selective channel protein 2 OS=Fasciola gigantica OX=46835 GN=FGIG_08900 PE=4 SV=1	17.244	18	4	8	4	31.8	8.95
High	A0A4E0S3J4	Tubulin alpha OS=Fasciola hepatica OX=6192 GN=D915_001685 PE=3 SV=1	17.086	5	4	8	4	115.3	6.7
High	A0A504YMI3	Phosphatidylinositol-4,5-bisphosphate 4-phosphatase OS=Fasciola gigantica OX=46835 GN=FGIG_07827 PE=4 SV=1	16.916	22	4	8	4	28.5	8.48
High	A0A504YW52	Peptide-methionine (R)-S-oxide reductase OS=Fasciola gigantica OX=46835 GN=FGIG_05128 PE=3 SV=1	16.845	39	4	8	4	15.2	7.87
High	A0A504Y9L4	Uncharacterized protein OS=Fasciola gigantica OX=46835 GN=FGIG_07273 PE=4 SV=1	16.484	19	4	9	4	38	6.1
High	A0A2H1CMR3	Cyclic nucleotide-binding domain protein OS=Fasciola hepatica OX=6192 GN=D915_03802 PE=4 SV=1	16.434	14	4	6	4	43	5.21
High	A0A4E0RLX6	Cadherin EGF LAG seven-pass G-type receptor 3 OS=Fasciola hepatica OX=6192 GN=D915_007394 PE=3 SV=1	15.848	5	4	9	4	80.5	8.22
High	A0A504YXP5	Extracellular superoxide dismutase [Cu-Zn] OS=Fasciola gigantica OX=46835 GN=FGIG_09828 PE=4 SV=1	15.777	22	4	19	4	22	8.37
High	A0A504YAF8	Cytoplasmic dynein intermediate chain OS=Fasciola gigantica OX=46835 GN=FGIG_06562 PE=4 SV=1	15.738	8	4	5	4	71.7	5.72
High	A0A4E0REA5	Rab-GAP TBC domain-containing protein OS=Fasciola hepatica OX=6192 GN=D915_003098 PE=4 SV=1	15.708	7	4	4	4	84.7	9.85
High	A0A4E0R1A0	Adenosylhomocysteinase OS=Fasciola hepatica OX=6192 GN=D915_008992 PE=3 SV=1	15.558	11	4	6	4	48	6.42
High	A0A504YGF9	T-complex protein 1 subunit alpha OS=Fasciola gigantica OX=46835 GN=FGIG_10994 PE=3 SV=1	15.426	7	4	6	4	60.3	6.11
High	A0A4E0R1Q2	Beta arrestin 1 OS=Fasciola hepatica OX=6192 GN=D915_008150 PE=4 SV=1	15.064	11	4	6	4	59.4	6.06
High	A0A504YIM1	Cytochrome b reductase 1 (Fragment) OS=Fasciola gigantica OX=46835 GN=FGIG_11133 PE=4 SV=1	14.98	18	4	10	4	19.2	9.57
High	A0A504YL60	Methionine aminopeptidase OS=Fasciola gigantica OX=46835 GN=FGIG_10798 PE=3 SV=1	14.924	12	4	5	4	47.3	6.73
High	A0A504YXF1	Uncharacterized protein OS=Fasciola gigantica OX=46835 GN=FGIG_02217 PE=3 SV=1	14.905	15	4	11	4	30.2	8.6
High	A0A504Y7U1	Phosphatidylinositol transfer protein beta OS=Fasciola gigantica OX=46835 GN=FGIG_07812 PE=4 SV=1	14.787	22	4	7	4	31.6	4.97
High	A0A504YR23	Uncharacterized protein OS=Fasciola gigantica OX=46835 GN=FGIG_07402 PE=4 SV=1	14.692	10	4	6	4	61.2	8.97
High	A0A2H1BSU2	CS domain protein OS=Fasciola hepatica OX=6192 GN=D915_010779 PE=4 SV=1	14.611	15	4	9	4	22.2	4.55
High	A0A504YJV2	UBX domain-containing protein 1-A OS=Fasciola gigantica OX=46835 GN=FGIG_07669 PE=4 SV=1	14.603	20	4	7	4	34.3	6.28
High	A0A504Z270	Actin-related protein 2/3 complex subunit 5 OS=Fasciola gigantica OX=46835 GN=FGIG_02850 PE=3 SV=1	14.583	39	4	6	4	18.4	7.34
High	A0A2H1CCQ8	Uncharacterized protein OS=Fasciola hepatica OX=6192 GN=D915_07631 PE=4 SV=1	14.524	18	4	6	4	25.7	7.4
High	A0A2H1C0I1	Peptidyl-prolyl cis-trans isomerase OS=Fasciola hepatica OX=6192 GN=D915_008587 PE=4 SV=1	14.405	33	4	5	4	17	7.46
High	A0A504YVF0	Serine/threonine protein kinase OS=Fasciola gigantica OX=46835 GN=FGIG_06325 PE=4 SV=1	14.182	8	4	6	4	71.5	8.05
High	A0A4E0R240	SOCS box domain-containing protein OS=Fasciola hepatica OX=6192 GN=D915_007985 PE=4 SV=1	14.18	12	4	5	4	43.5	6.79
High	A0A504Y812	Anion exchange protein OS=Fasciola gigantica OX=46835 GN=FGIG_01856 PE=4 SV=1	14.158	3	4	6	4	143	7.18
High	A0A4E0RLJ0	Actin protein 2/3 complex subunit 4 OS=Fasciola hepatica OX=6192 GN=D915_007389 PE=4 SV=1	13.996	17	4	10	4	23.1	9.17
High	A0A504YWS9	MFS domain-containing protein OS=Fasciola gigantica OX=46835 GN=FGIG_09909 PE=4 SV=1	13.606	9	4	6	4	68.5	6.77
High	A0A4E0RF90	Uncharacterized protein OS=Fasciola hepatica OX=6192 GN=D915_001568 PE=4 SV=1	13.395	7	4	5	4	90.9	7.99
High	A0A504Z0G7	Uncharacterized protein OS=Fasciola gigantica OX=46835 GN=FGIG_04440 PE=4 SV=1	13.392	5	4	5	4	112.9	9.55
High	A0A504YD41	Non-specific serine/threonine protein kinase OS=Fasciola gigantica OX=46835 GN=FGIG_10532 PE=4 SV=1	13.225	7	4	6	4	74.9	7.66
High	A0A504YTP7	Neutral and basic amino acid transport protein rBAT OS=Fasciola gigantica OX=46835 GN=FGIG_01034 PE=4 SV=1	13.224	7	4	6	4	72.5	6.28
High	A0A4E0R7B9	CUB domain-containing protein OS=Fasciola hepatica OX=6192 GN=D915_006522 PE=4 SV=1	12.939	11	4	12	4	24.8	8.31
High	A0A4E0RL81	Histidyl-tRNA synthetase OS=Fasciola hepatica OX=6192 GN=D915_001842 PE=4 SV=1	12.384	8	4	6	4	59.8	7.06
High	A0A504Z8V0	Integrin linked protein kinase OS=Fasciola gigantica OX=46835 GN=FGIG_07377 PE=4 SV=1	12.336	8	4	6	4	56	6.7
High	A0A4E0RW92	Glucosamine-fructose-6-phosphate aminotransferase OS=Fasciola hepatica OX=6192 GN=D915_007336 PE=4 SV=1	12.101	15	4	5	4	49.8	6.74
High	A0A504YYT0	Sodium:myo inositol cotransporter OS=Fasciola gigantica OX=46835 GN=FGIG_10380 PE=3 SV=1	12.058	8	4	5	4	67.7	6.67
High	A0A4E0S260	Solute carrier family 26 member 6 OS=Fasciola hepatica OX=6192 GN=D915_002037 PE=3 SV=1	11.957	5	4	4	4	101.3	7.08
High	A0A2H1CTU1	U-PAR/Ly-6 domain protein OS=Fasciola hepatica OX=6192 GN=D915_01545 PE=4 SV=1	11.878	23	4	15	4	17.9	7.72
High	A0A4E0RZN6	Cation efflux protein: zinc transporter OS=Fasciola hepatica OX=6192 GN=D915_000910 PE=4 SV=1	11.801	9	4	7	4	52.9	5.96
High	A0A4E0QZF1	Chaperonin containing TCP1 subunit 2 beta OS=Fasciola hepatica OX=6192 GN=D915_008327 PE=3 SV=1	11.599	11	4	4	4	57.8	6.49
High	A0A504YFG9	Lipid phosphate phosphatase OS=Fasciola gigantica OX=46835 GN=FGIG_07825 PE=4 SV=1	11.584	15	4	12	4	39.3	8.44
High	A0A4E0S2X3	PH domain-containing protein OS=Fasciola hepatica OX=6192 GN=D915_002794 PE=4 SV=1	11.235	4	4	5	4	136.2	8.56
High	A0A504Y6T2	Histone H2B OS=Fasciola gigantica OX=46835 GN=FGIG_02169 PE=3 SV=1	10.952	34	4	5	4	13.6	10.39
High	A0A504X989	Casein kinase I isoform gamma-3 OS=Fasciola gigantica OX=46835 GN=FGIG_00783 PE=4 SV=1	10.088	8	4	5	4	64.6	8.6
High	A0A504YBY0	Heat shock 70 kDa protein 4 OS=Fasciola gigantica OX=46835 GN=FGIG_04814 PE=3 SV=1	126.171	40	26	52	3	87.7	7.03
High	A0A4E0R1D9	E3 ubiquitin-protein ligase OS=Fasciola hepatica OX=6192 GN=D915_007478 PE=4 SV=1	112.167	58	23	95	3	54.5	9.35
High	A0A4E0S190	Phospholipid-transporting ATPase OS=Fasciola hepatica OX=6192 GN=D915_003015 PE=4 SV=1	88.29	14	22	58	3	285.9	6.76
High	A0A504Y587	Annexin OS=Fasciola gigantica OX=46835 GN=FGIG_12159 PE=3 SV=1	156.435	71	21	137	3	29.4	4.97
High	A0A504Y918	Putative cation-transporting atpase worm OS=Fasciola gigantica OX=46835 GN=FGIG_02718 PE=4 SV=1	94.304	19	20	42	3	172.7	7.97
High	A0A4E0RKW8	Sodium-coupled neutral amino acid transporter 9 OS=Fasciola hepatica OX=6192 GN=D915_001928 PE=4 SV=1	204.454	31	18	329	3	73.7	8.25
High	A0A4E0RIJ6	Peptidase D OS=Fasciola hepatica OX=6192 GN=D915_003212 PE=3 SV=1	114.805	36	16	74	3	56.3	6.57
High	A0A504YN25	Uncharacterized protein OS=Fasciola gigantica OX=46835 GN=FGIG_10693 PE=4 SV=1	99.246	47	16	48	3	61.8	9
High	A0A504YPA7	Uncharacterized protein OS=Fasciola gigantica OX=46835 GN=FGIG_12601 PE=4 SV=1	69.587	33	16	28	3	71	6.13
High	A0A4E0R043	Uncharacterized protein OS=Fasciola hepatica OX=6192 GN=D915_010345 PE=4 SV=1	68.224	27	16	26	3	84.8	6.99
High	A0A504Z065	Myosin-XV OS=Fasciola gigantica OX=46835 GN=FGIG_03967 PE=3 SV=1	54.013	11	15	20	3	225.7	8.78
High	A0A4E0RRJ1	Dipeptidyl peptidase 2 OS=Fasciola hepatica OX=6192 GN=D915_006213 PE=4 SV=1	98.782	38	14	83	3	54.9	5.73
High	A0A504YS63	Uncharacterized protein OS=Fasciola gigantica OX=46835 GN=FGIG_03359 PE=4 SV=1	67.001	35	14	37	3	45.7	5.6
High	A0A504YFI9	Severin OS=Fasciola gigantica OX=46835 GN=FGIG_02947 PE=4 SV=1	64.937	44	14	38	3	47.4	5.77
High	A0A2H1C006	Gelsolin repeat protein OS=Fasciola hepatica OX=6192 GN=D915_008120 PE=4 SV=1	64.691	45	14	35	3	43.3	5.44
High	A0A4E0RSZ7	Acid sphingomyelinase phosphodiesterase 3a OS=Fasciola hepatica OX=6192 GN=D915_005499 PE=4 SV=1	125.147	30	13	154	3	54.4	6.43
High	A0A504Z581	Bis(5'-adenosyl)-triphosphatase enpp4 OS=Fasciola gigantica OX=46835 GN=FGIG_04533 PE=4 SV=1	108.324	44	13	101	3	42.8	6.71
High	A0A4E0R0T4	Leishmanolysin OS=Fasciola hepatica OX=6192 GN=D915_007678 PE=4 SV=1	65.886	21	12	26	3	73	7.75
High	A0A2H1CL77	C2 domain protein OS=Fasciola hepatica OX=6192 GN=D915_002985 PE=4 SV=1	60.875	34	12	85	3	43.4	8.72
High	A0A504YK94	Calpain OS=Fasciola gigantica OX=46835 GN=FGIG_10864 PE=3 SV=1	43.178	59	12	30	3	18.5	9.64
High	A0A504YWV3	FERM domain-containing protein OS=Fasciola gigantica OX=46835 GN=FGIG_09272 PE=4 SV=1	39.805	19	12	23	3	80.3	7.43
High	A0A504Z5U6	Endophilin-A3 OS=Fasciola gigantica OX=46835 GN=FGIG_11263 PE=4 SV=1	81.329	70	11	74	3	18.5	9
High	A0A504YSZ8	Alpha crystallin-containing small heat shock protein variant NtermFhHSP35a OS=Fasciola gigantica OX=46835 GN=FGIG_11620 PE=3 SV=1	49.074	29	11	23	3	52	6.87
High	A0A0U4HGR1	Cathepsin B5 OS=Fasciola gigantica OX=46835 GN=CB5 PE=2 SV=1	85.942	38	10	90	3	38	6.95
High	A0A504YIC1	Uncharacterized protein (Fragment) OS=Fasciola gigantica OX=46835 GN=FGIG_03082 PE=4 SV=1	45.004	67	9	30	3	18.1	9.13
High	A0A504WY21	ATP-binding cassette transporter sub-family F member 1 OS=Fasciola gigantica OX=46835 GN=FGIG_00069 PE=4 SV=1	36.499	14	9	14	3	103.1	6.58
High	A0A504Y872	Uncharacterized protein OS=Fasciola gigantica OX=46835 GN=FGIG_02834 PE=4 SV=1	32.23	23	9	13	3	66.7	8.48
High	A0A504YMS6	Tetraspanin-1 OS=Fasciola gigantica OX=46835 GN=FGIG_01148 PE=3 SV=1	51.783	24	8	32	3	33.3	4.98
High	A0A2H1CIH6	HEAT repeat protein OS=Fasciola hepatica OX=6192 GN=D915_05411 PE=4 SV=1	44.857	52	8	15	3	27.1	5.83
High	A0A504YKE8	Uncharacterized protein OS=Fasciola gigantica OX=46835 GN=FGIG_10456 PE=4 SV=1	34.283	25	8	13	3	44.6	5.59
High	A0A4E0RZX0	T-complex protein subunit theta OS=Fasciola hepatica OX=6192 GN=D915_004022 PE=3 SV=1	29.423	19	7	8	3	58.2	6.49
High	A0A4E0RUZ0	Dehydrogenase OS=Fasciola hepatica OX=6192 GN=D915_004362 PE=4 SV=1	36.247	24	6	28	3	38.9	8.69
High	A0A4E0R6Q5	Eukaryotic translation initiation factor OS=Fasciola hepatica OX=6192 GN=D915_007885 PE=4 SV=1	16.874	15	6	8	3	60.4	6.55
High	A0A504YN48	cAMP-dependent protein kinase catalytic subunit alpha OS=Fasciola gigantica OX=46835 GN=FGIG_06125 PE=3 SV=1	14.443	20	6	12	3	37.3	9.35
High	A0A4E0RG11	Golgi-associated plant pathogenesis protein 1 OS=Fasciola hepatica OX=6192 GN=D915_002601 PE=3 SV=1	34.3	30	5	16	3	28.4	9.99
High	A0A504YWW2	Sphingomyelin phosphodiesterase OS=Fasciola gigantica OX=46835 GN=FGIG_09267 PE=4 SV=1	30.783	16	5	9	3	60.7	7.06
High	A0A504YRP7	LanC protein 1 OS=Fasciola gigantica OX=46835 GN=FGIG_04576 PE=4 SV=1	20.601	24	5	6	3	30.9	8.16
High	A0A4E0RL35	Putative pyrophosphate-dependent phosphofructo-1-kinase OS=Fasciola hepatica OX=6192 GN=D915_000011 PE=4 SV=1	18.371	10	5	6	3	84.1	7.8
High	A0A2H1BVQ1	Casein kinase I isoform alpha family protein OS=Fasciola hepatica OX=6192 GN=D915_14716 PE=4 SV=1	18.026	19	5	12	3	37.8	9.51
High	A0A504ZAH2	Phosphodiesterase-nucleotide pyrophosphatase OS=Fasciola gigantica OX=46835 GN=FGIG_05818 PE=4 SV=1	23.607	13	4	17	3	42.4	6.29
High	A0A504YBQ9	Uncharacterized protein OS=Fasciola gigantica OX=46835 GN=FGIG_08344 PE=4 SV=1	22.235	50	4	9	3	10.7	9.57
High	A0A504Z7J7	14-3-3 protein epsilon OS=Fasciola gigantica OX=46835 GN=FGIG_10744 PE=3 SV=1	20.561	28	4	11	3	26.7	5.05
High	A0A2H1CUX4	Tetraspanin family protein OS=Fasciola hepatica OX=6192 GN=D915_000797 PE=3 SV=1	18.683	16	4	14	3	33.2	7.56
High	A0A4E0RXX7	Uncharacterized protein OS=Fasciola hepatica OX=6192 GN=D915_000689 PE=4 SV=1	16.09	21	4	12	3	21	7.64
High	A0A4E0S3I2	CUB domain-containing protein OS=Fasciola hepatica OX=6192 GN=D915_001440 PE=4 SV=1	13.519	9	4	8	3	50.3	8.16
High	A0A4E0S197	SCP domain-containing protein OS=Fasciola hepatica OX=6192 GN=D915_004622 PE=4 SV=1	10.997	16	4	15	3	25.5	7.61
High	A0A504YVA3	Tetraspanin-CD63 receptor OS=Fasciola gigantica OX=46835 GN=FGIG_02221 PE=3 SV=1	28.254	18	3	9	3	29.9	7.39
High	A0A504Z344	Dynein light chain OS=Fasciola gigantica OX=46835 GN=FGIG_12127 PE=3 SV=1	25.659	49	3	17	3	9.8	6.79
High	A0A504YQI6	Uncharacterized protein OS=Fasciola gigantica OX=46835 GN=FGIG_03646 PE=4 SV=1	25.089	25	3	9	3	16.1	8.35
High	A0A504YPP1	Zinc transporter ZIP3 OS=Fasciola gigantica OX=46835 GN=FGIG_10937 PE=4 SV=1	24.193	12	3	7	3	46.4	6.62
High	A0A4E0RB20	Uncharacterized protein OS=Fasciola hepatica OX=6192 GN=D915_004835 PE=4 SV=1	21.035	38	3	10	3	9	4.97
High	A0A4E0RYW8	Glioma pathogenesis protein 1 OS=Fasciola hepatica OX=6192 GN=D915_007121 PE=3 SV=1	20.687	18	3	9	3	30.1	7.8
High	A0A504Z9F5	Calponin-homology (CH) domain-containing protein OS=Fasciola gigantica OX=46835 GN=FGIG_00874 PE=4 SV=1	20.612	40	3	6	3	17	8.66
High	A0A504YK80	Lissencephaly-1 OS=Fasciola gigantica OX=46835 GN=FGIG_03321 PE=4 SV=1	19.782	14	3	4	3	41.9	7.06
High	A0A4E0RAR7	Cysteine-rich intestinal protein 1 OS=Fasciola hepatica OX=6192 GN=D915_004578 PE=4 SV=1	19.611	53	3	31	3	11.6	7.97
High	A0A504Y5H9	CUB domain-containing protein OS=Fasciola gigantica OX=46835 GN=FGIG_11594 PE=4 SV=1	19.515	11	3	68	3	35.6	7.99
High	A0A504YTL8	Dynein light chain OS=Fasciola gigantica OX=46835 GN=FGIG_11504 PE=3 SV=1	18.456	51	3	5	3	10.3	6.92
High	A0A504YLG7	Lipid phosphate phosphohydrolase 2 OS=Fasciola gigantica OX=46835 GN=FGIG_07829 PE=4 SV=1	18.31	18	3	8	3	26.9	8.6
High	A0A504YV37	Ubiquitin conjugating enzyme OS=Fasciola gigantica OX=46835 GN=FGIG_10388 PE=3 SV=1	18.134	34	3	9	3	16.5	6.52
High	A0A504Y7X1	Uncharacterized protein (Fragment) OS=Fasciola gigantica OX=46835 GN=FGIG_10213 PE=4 SV=1	17.077	33	3	7	3	18.4	8.68
High	A0A4E0R8W3	CUB domain-containing protein OS=Fasciola hepatica OX=6192 GN=D915_010849 PE=4 SV=1	16.58	24	3	15	3	12.5	9.31
High	A0A504YQ43	Tropomyosin OS=Fasciola gigantica OX=46835 GN=FGIG_04328 PE=4 SV=1	16.15	6	3	8	3	66.6	5.17
High	A0A504Z417	Solute carrier family 43 member 3 OS=Fasciola gigantica OX=46835 GN=FGIG_06247 PE=4 SV=1	15.501	7	3	5	3	45.5	8.02
High	A0A504Z7T7	Prostatic acid phosphatase OS=Fasciola gigantica OX=46835 GN=FGIG_05664 PE=3 SV=1	15.411	20	3	8	3	18.5	8.88
High	A0A504YSJ2	RING finger protein 11 OS=Fasciola gigantica OX=46835 GN=FGIG_08473 PE=4 SV=1	15.282	24	3	5	3	24	4.92
High	A0A504Z7H6	Transmembrane protein OS=Fasciola gigantica OX=46835 GN=FGIG_10617 PE=4 SV=1	14.979	14	3	7	3	37.1	8.54
High	A0A504YW88	Proteasome subunit alpha type OS=Fasciola gigantica OX=46835 GN=FGIG_10496 PE=3 SV=1	14.857	17	3	4	3	31.7	5.41
High	A0A4E0R8S3	Uncharacterized protein OS=Fasciola hepatica OX=6192 GN=D915_003440 PE=4 SV=1	14.767	11	3	12	3	27.9	6.6
High	A0A4E0RZW0	Uncharacterized protein OS=Fasciola hepatica OX=6192 GN=D915_004180 PE=4 SV=1	14.756	10	3	7	3	47.6	5.35
High	A0A4E0RH04	SPRY domain containing protein OS=Fasciola hepatica OX=6192 GN=D915_002322 PE=4 SV=1	14.443	3	3	6	3	123.1	6.77
High	A0A4E0R3V2	Uncharacterized protein OS=Fasciola hepatica OX=6192 GN=D915_006331 PE=4 SV=1	14.139	28	3	13	3	12.6	8.97
High	A0A4E0RW66	High affinity cationic amino acid transporter 1 OS=Fasciola hepatica OX=6192 GN=D915_003250 PE=4 SV=1	14.136	8	3	10	3	68	7.28
High	A0A504Z8G8	GTP binding protein alpha subunit Gq OS=Fasciola gigantica OX=46835 GN=FGIG_04424 PE=4 SV=1	14.024	13	3	4	3	41.7	5.33
High	A0A2H1CWL5	Putative adenine phosphoribosyltransferase OS=Fasciola hepatica OX=6192 GN=D915_01149 PE=3 SV=1	13.808	18	3	5	3	21.2	7.15
High	A0A504Y5A1	N-alpha-acetyltransferase 25 NatB auxiliary subunit OS=Fasciola gigantica OX=46835 GN=FGIG_09452 PE=4 SV=1	13.7	5	3	5	3	118.6	6.84
High	A0A2H1CBB5	Ferritin OS=Fasciola hepatica OX=6192 GN=D915_005474 PE=3 SV=1	13.67	18	3	11	3	19.4	5.76
High	A0A2H1BV81	Acylphosphatase OS=Fasciola hepatica OX=6192 GN=D915_14945 PE=3 SV=1	13.587	39	3	7	3	11.5	9.72
High	A0A504Z901	Pyridoxine-5'-phosphate oxidase OS=Fasciola gigantica OX=46835 GN=FGIG_07186 PE=4 SV=1	13.56	18	3	5	3	32.1	6.16
High	A0A4E0RIU6	Putative cystoskeletal protein tektin OS=Fasciola hepatica OX=6192 GN=D915_001784 PE=4 SV=1	13.356	11	3	3	3	60	6.99
High	A0A504Y9Y1	Guanine nucleotide-binding protein subunit beta OS=Fasciola gigantica OX=46835 GN=FGIG_06664 PE=4 SV=1	13.215	9	3	9	3	37.5	6.28
High	A0A504Y733	Polcalcin Nic t 1 OS=Fasciola gigantica OX=46835 GN=FGIG_03413 PE=4 SV=1	13.15	52	3	4	3	8.3	8.94
High	A0A504Z3P4	SH3 and multiple ankyrin repeat domains protein 3 (Fragment) OS=Fasciola gigantica OX=46835 GN=FGIG_06150 PE=4 SV=1	13.117	4	3	5	3	98	8
High	A0A504X0J9	Dynein light chain OS=Fasciola gigantica OX=46835 GN=FGIG_05227 PE=3 SV=1	13.083	29	3	10	3	11.5	5.24
High	A0A504YQ16	Uncharacterized protein OS=Fasciola gigantica OX=46835 GN=FGIG_11988 PE=4 SV=1	13.077	26	3	6	3	15.5	6.13
High	A0A4E0RZ94	Solute carrier family 16 protein OS=Fasciola hepatica OX=6192 GN=D915_006938 PE=4 SV=1	13.038	6	3	9	3	66.5	8.7
High	A0A2H1CTL2	HECT-domain protein OS=Fasciola hepatica OX=6192 GN=D915_01617 PE=4 SV=1	12.804	14	3	5	3	48	5.07
High	A0A504YY77	Major facilitator superfamily domain-containing protein 12 OS=Fasciola gigantica OX=46835 GN=FGIG_06552 PE=4 SV=1	12.761	11	3	4	3	61.1	7.65
High	A0A2H1CML1	Uncharacterized protein OS=Fasciola hepatica OX=6192 GN=D915_002624 PE=4 SV=1	12.698	14	3	12	3	12.9	9.72
High	A0A2H1CSA3	Uncharacterized protein OS=Fasciola hepatica OX=6192 GN=D915_001482 PE=4 SV=1	12.642	20	3	7	3	15	7.09
High	A0A504Z274	Ubiquitin-conjugating enzyme E2 g OS=Fasciola gigantica OX=46835 GN=FGIG_05952 PE=3 SV=1	12.636	26	3	7	3	19.3	5.05
High	A0A4E0S2Z8	Karyopherin (Importin) beta 3 OS=Fasciola hepatica OX=6192 GN=D915_002489 PE=4 SV=1	12.405	3	3	4	3	125.5	4.88
High	A0A097GX18	Multi-domain cystatin OS=Fasciola gigantica OX=46835 GN=MDC PE=2 SV=1	12.327	3	3	5	3	170.8	7.74
High	A0A504Z2V8	Eukaryotic peptide chain release factor subunit OS=Fasciola gigantica OX=46835 GN=FGIG_10921 PE=4 SV=1	12.303	8	3	6	3	49.6	5.97
High	A0A4E0R1W0	Protein pelota homolog OS=Fasciola hepatica OX=6192 GN=D915_009685 PE=3 SV=1	12.239	9	3	4	3	43.9	6.7
High	A0A4E0R1Y8	Putative carbonic anhydrase II OS=Fasciola hepatica OX=6192 GN=D915_006988 PE=3 SV=1	12.224	23	3	13	3	22.4	8.18
High	A0A504YYY9	Uncharacterized protein (Fragment) OS=Fasciola gigantica OX=46835 GN=FGIG_06145 PE=4 SV=1	12.031	5	3	7	3	64.8	8.85
High	A0A4E0S3F3	Uncharacterized protein OS=Fasciola hepatica OX=6192 GN=D915_001636 PE=4 SV=1	11.864	5	3	4	3	94.9	6.29
High	A0A4E0RS72	Uncharacterized protein OS=Fasciola hepatica OX=6192 GN=D915_005568 PE=4 SV=1	11.732	11	3	5	3	37.1	9.73
High	A0A504Y808	Uncharacterized protein OS=Fasciola gigantica OX=46835 GN=FGIG_08096 PE=4 SV=1	11.728	9	3	4	3	58.5	7.23
High	A0A504YRB2	Sorting nexin OS=Fasciola gigantica OX=46835 GN=FGIG_09630 PE=4 SV=1	11.317	9	3	3	3	49.4	5.47
High	A0A504YFG3	Tegument antigen OS=Fasciola gigantica OX=46835 GN=FGIG_04680 PE=4 SV=1	11.045	12	3	7	3	21.2	5.67
High	A0A4E0QZ85	S-(hydroxymethyl)glutathione dehydrogenase OS=Fasciola hepatica OX=6192 GN=D915_009060 PE=3 SV=1	10.984	10	3	4	3	40.4	6.76
High	A0A504YNN5	Selenoprotein W OS=Fasciola gigantica OX=46835 GN=FGIG_07560 PE=4 SV=1	10.958	42	3	4	3	10.4	9.03
High	A0A4E0RE24	Dynactin subunit 2-B OS=Fasciola hepatica OX=6192 GN=D915_009131 PE=4 SV=1	10.883	9	3	4	3	47.4	4.89
High	A0A4E0RBQ4	TAOK3 OS=Fasciola hepatica OX=6192 GN=D915_004606 PE=4 SV=1	10.492	4	3	4	3	136	7.94
High	A0A4E0RTS1	Coronin protein crn1 OS=Fasciola hepatica OX=6192 GN=D915_004166 PE=4 SV=1	10.452	5	3	5	3	70.5	6.96
High	A0A4E0RKX7	Alkaline phosphatase OS=Fasciola hepatica OX=6192 GN=D915_007931 PE=3 SV=1	10.391	11	3	4	3	40.4	8.56
High	A0A504YCT9	Legumain like OS=Fasciola gigantica OX=46835 GN=FGIG_02693 PE=4 SV=1	10.308	8	3	8	3	49.6	6.67
High	A0A4E0R2G4	Platelet-activating factor acetylhydrolase IB subunit gamma OS=Fasciola hepatica OX=6192 GN=D915_009565 PE=4 SV=1	10.195	14	3	5	3	26	5.91
High	A0A2H1CAG9	Ser/Thr phosphatase family protein OS=Fasciola hepatica OX=6192 GN=D915_005755 PE=4 SV=1	10.085	13	3	4	3	35.8	6.23
High	A0A4E0QVF4	Sorting nexin OS=Fasciola hepatica OX=6192 GN=D915_010624 PE=4 SV=1	10.043	20	3	6	3	15.2	9.36
High	A0A2H1C3Y3	Roadblock/LC7 domain protein OS=Fasciola hepatica OX=6192 GN=D915_11566 PE=4 SV=1	10.033	23	3	7	3	13.5	8.34
High	A0A4E0RJX4	Proteasome subunit alpha type OS=Fasciola hepatica OX=6192 GN=D915_002678 PE=3 SV=1	9.873	15	3	5	3	29	5.85
High	A0A4E0RYC8	Transport protein Sec24D OS=Fasciola hepatica OX=6192 GN=D915_000330 PE=4 SV=1	9.698	4	3	3	3	105.9	6.55
High	A0A4E0RCU6	Aspartate--trna cytoplasmic OS=Fasciola hepatica OX=6192 GN=D915_004031 PE=3 SV=1	9.687	6	3	5	3	60.1	6.35
High	A0A4E0RZT4	Transcription factor 12 OS=Fasciola hepatica OX=6192 GN=D915_000831 PE=4 SV=1	9.659	19	3	4	3	26.4	6.42
High	A0A504Z1E0	Voltage-dependent L-type calcium channel subunit alpha OS=Fasciola gigantica OX=46835 GN=FGIG_02134 PE=3 SV=1	9.621	1	3	10	3	304.3	6.68
High	A0A504Z8A2	Uncharacterized protein OS=Fasciola gigantica OX=46835 GN=FGIG_02147 PE=4 SV=1	9.564	7	3	4	3	49.9	7.74
High	A0A2H1BX34	Skp1 family, dimerization domain protein OS=Fasciola hepatica OX=6192 GN=D915_13448 PE=3 SV=1	9.259	13	3	5	3	19	4.97
High	A0A504YGY2	Protein tyrosine phosphatase shp1/cofactor for p97 atpase-mediated vesicle membrane fusion (Fragment) OS=Fasciola gigantica OX=46835 GN=FGIG_02388 PE=4 SV=1	9.059	8	3	3	3	43.1	5.39
High	A0A4E0R6D5	Uncharacterized protein OS=Fasciola hepatica OX=6192 GN=D915_007206 PE=4 SV=1	8.993	10	3	4	3	40.4	5.24
High	A0A504YVW3	Ubiquitin fusion degradation protein 1 OS=Fasciola gigantica OX=46835 GN=FGIG_05297 PE=4 SV=1	8.965	9	3	4	3	35.4	6.54
High	A0A504YD77	Uncharacterized protein OS=Fasciola gigantica OX=46835 GN=FGIG_08546 PE=4 SV=1	8.752	6	3	5	3	58.3	7.91
High	A0A504YXP4	Thiol-disulfide exchange intermediate OS=Fasciola gigantica OX=46835 GN=FGIG_10023 PE=4 SV=1	8.724	14	3	3	3	32.8	5.54
High	A0A504ZDC3	STXB5 OS=Fasciola gigantica OX=46835 GN=FGIG_05071 PE=4 SV=1	8.702	4	3	3	3	100.9	7.15
High	A0A2H1BZ48	Leucine Rich repeat-containing domain protein OS=Fasciola hepatica OX=6192 GN=D915_008878 PE=4 SV=1	8.567	11	3	6	3	39.7	5.21
High	A0A4E0RB34	Aryl hydrocarbon receptor interacting OS=Fasciola hepatica OX=6192 GN=D915_003827 PE=4 SV=1	8.496	8	3	4	3	44.4	6.48
High	A0A4E0S099	Proteasome subunit alpha type OS=Fasciola hepatica OX=6192 GN=D915_000372 PE=3 SV=1	8.457	11	3	5	3	29.7	8.65
High	A0A504YFF5	N-acetyltransferase mak3 OS=Fasciola gigantica OX=46835 GN=FGIG_08920 PE=4 SV=1	8.321	17	3	5	3	20.6	7.93
High	A0A4E0R7D0	Sesquipedalian-1 OS=Fasciola hepatica OX=6192 GN=D915_007705 PE=4 SV=1	8.304	12	3	5	3	30.2	8.41
High	A0A2H1CFB8	Sedlin, region OS=Fasciola hepatica OX=6192 GN=D915_004295 PE=4 SV=1	8.181	27	3	4	3	16.5	6.18
High	A0A0U5GJT7	Kunitz OS=Fasciola hepatica OX=6192 GN=SPINT PE=2 SV=1	7.721	38	3	5	3	9.2	7.94
High	A0A504Y8L2	Trafficking protein particle complex subunit OS=Fasciola gigantica OX=46835 GN=FGIG_01259 PE=3 SV=1	7.566	16	3	3	3	20.7	5.43
High	A0A2H1C3P0	Dynein light chain OS=Fasciola hepatica OX=6192 GN=D915_007943 PE=3 SV=1	7.182	23	3	6	3	11.1	7.5
High	A0A4E0RD37	Uncharacterized protein OS=Fasciola hepatica OX=6192 GN=D915_003836 PE=4 SV=1	7.035	4	3	4	3	99.8	7.33
High	A0A4E0RBR4	Glutamate dehydrogenase OS=Fasciola hepatica OX=6192 GN=D915_003019 PE=3 SV=1	6.965	7	3	3	3	58.7	8.13
High	A0A4E0RV87	RAP (Vertebrate Rap GTPase family) OS=Fasciola hepatica OX=6192 GN=D915_003116 PE=4 SV=1	6.549	14	3	5	3	21	7.85
High	A0A4E0RXB8	Uncharacterized protein OS=Fasciola hepatica OX=6192 GN=D915_001187 PE=4 SV=1	6.462	44	3	4	3	8.3	7.4
High	A0A504ZAN5	Uncharacterized protein OS=Fasciola gigantica OX=46835 GN=FGIG_05511 PE=4 SV=1	5.743	6	3	5	3	42.5	8.43
High	A0A504YYB9	Reticulon-like protein OS=Fasciola gigantica OX=46835 GN=FGIG_04529 PE=4 SV=1	4.461	6	3	6	3	35.5	5.33
